# Supplementary material for: Introduction to Bayesian Mindsponge Framework analytics: An innovative method for social and psychological research
Source: MethodsX. 2022 Aug 5;9:101808. doi: 10.1016/j.mex.2022.101808 (PMC9400117; doi:10.1016/j.mex.2022.101808)
Supplement: Supplementary file 1 [file mmc1.zip › 2015Ent3071.vn.goc.csv]

id	name	national	region	yob	age	edu	sex	bio	1.job	2.starthis	3.econdf	4.suppval1	5.suppval2	6.infpeople	7.tforstart	8.tforrest	9.member	10.failurel	11.plan	12.resconst	13.mres	14.inno	15.diff	16.tot1strev	17.keystrength	18.startplan	19.msponge	20.bplantime	21.restart	22.csr	23.chance	24.empl	24.1styrev	24.mobcap	notable
e0001	dao thi yen thang	vn	hanoi	1989	26	grad	female	yenthang.1409@gmail.com; 0979891409	salesm	dropped	somewhat	avg	somewhat	somewhat	g24	g24	none	b	inprocess	finance		b	b	b		b	strong	a	newidea	c	low				no
e0003	nguyen tung anh	vn	hanoi	1993	22	uni	male	ntasgs@gmail.com; 0906266096		dropped	somewhat	high	somewhat	somewhat	g24	g24	some	a	inprocess	relationship	relfriend	b	b	c	c	c	strong	a	newresource	c	med	50	50000	100000	no	15492
e0004	nguyen nam phuong	vn	hanoi	1993	22	uni	male	namphuong2312@gmail.com; 01253691669	salesm	dropped	unfav	high	somewhat	light	g24	less12	some	b	inprocess		saving	a	a	c	b	c	strong	a	condpol	c	high	8	10000	20000	no
e0005	nguyen hoang nam	vn	hanoi	1990	25	uni	male	nnguyenhoang@gmail.com; 0943009568	pom	notyet	somewhat	high	somewhat	seft	b1224	less12	all	b	inprocess			c	c	c		d	some	a	newresource	c	high				no
e0006	duong van giang	vn	thanhhoa	1995	20	uni	male	20133399@student.hust.edu.vn; 01626581708	admin	notyet	somewhat	avg	somewhat	seft	g24	g24	all	a	good	relationship	investors	b	b	c	b	d	negl	a	newidea	c	med	100	30000	100000	yes
e0007	nguyen trung duc	vn	hanoi	1991	24	uni	male	ducnt11235@gmail.com; 0965367548	pom	running	fav	avg	high	seft	g24	g24	all	b	inprocess			b	b	c		c	strong	a	newresource	c	low	100			no
e0008	vu tien dung	vn	hanoi	1995	20	uni	male	vutiendung2205@gmail.com	none	dropped	somewhat	high	somewhat	somewhat	less12	g24	some	a	basic	relationship	relfriend	b	b	c	d	b	strong	a	newidea	c	med	200	3000	1000	yes
e0009	duong thi thanh loan	vn	hanoi	1991	24	uni	female	thanhloan200692@gmail.com; 0988697629	finance		somewhat			light	g24	g24	none	b	basic	others	none	a	b	a	b	b	strong	a	condpol		med		10000		no
e0010	truong cong hieu	vn	hanoi	1992	23	uni	male	truongconghieu201@gmail.com; 01672250238	salesm	running	somewhat	high	somewhat	light	g24	g24	all	a	inprocess	others	relfriend	a	a	d	c	b	strong	a	newresource	c	low				yes
e0011	vu hoang nguyen	vn	hanoi	1992	23	uni	male	vuhoangnguyen268@gmail.com; 0926864028	salesm	running	fav	low	somewhat	seft	g24	less12	none	b	inprocess	others	none	a	b	c	b	b	none	a	newresource	b	certain	100	1	50000	yes
e0012	do kieu anh	vn	hanoi	1998	17	hs	female	kidkaka124@gmail.com; 0967881675	admin	notyet	somewhat	high	somewhat	seft	g24	b1224	none	b	inprocess		investors	b	b	d	c	b	strong	b	newidea	c	med	50	10000	30000	no
e0013	dao phuong anh	vn	hanoi	1998	17	hs	female	daophuonganh98@gmail.com; 01652310593	none	notyet	somewhat	high	somewhat	somewhat	g24	g24	none	b	basic	finance	investors	a	b	d	c	b	strong	b	newidea	c	med	50	10000	30000	yes
e0014	bui tran anh tu	vn	hanoi	1993	22	grad	male	buitrananhtu@gmail.com; 0989158301	finance	running	somewhat	high	somewhat	seft	g24	b1224	some	b	basic			b	b	c	b	a	strong	a	newidea	c	med	20	750	3500	no
e0015	hoang ha	vn	hanoi	1994	21	uni	male	halinh0803@gmail.com; 01672286349	pom	notyet	somewhat	high	somewhat	somewhat	g24	g24	some	b	inprocess	mgt	gov	a	b	c	c	d	some	a	newresource	c	high				yes
e0016	nguyen phuong quyen	vn	hanoi	1993	22	uni	female	kn107.bn@gmail.com	none	dropped	somewhat	high	somewhat	light	b1224	less12	all	b	basic	mgt		b	b	d		e	strong	a	newresource	b	med	10	20000	50000	no
e0017	nguyen thu hang	vn	hanoi	1994	21	uni	female	thuhangnguyen1494@gmail.com; skype: thuhang14		running	unfav	high	high	strong	g24	b1224	none	a	good		relfriend	c	b	d		a	strong	c	newresource	b	low				no
e0018	dang nhu ngoc	vn	hanoi	1995	20	uni	female	hoangkimngoc1295@gmail.com	salesm	notyet	unfav	high	somewhat	seft	g24	g24	none	b	basic	finance	none	c	b	d	c	c	strong	a	condpol	c	certain				yes
e0019	do thi minh thu	vn	hanoi	1995	20	uni	female	jassmine1395@gmail.com; 01663017871	none	dropped	somewhat	avg	somewhat	somewhat	b1224	g24	none	b	inprocess			c	b	c		d	negl	a	newidea	b	med	100	10000	8000	no
e0020	ngo xuan vu	vn	hanoi	1995	20	uni	male	vikshopfb@gmail.com; 0969448333	none	running	somewhat	low	somewhat	seft	g24	g24	some	b	basic		saving	b	b	a	e	d	some	a	newidea	c	low	3	1000	50	no
e0021	trinh ngan ha	vn	hanoi	1995	20	uni	female	hatn.ssc@gmail.com; 01635851921	none	dropped	somewhat	high	high	light	g24	g24	all	a	inprocess	mgt	relfriend	b	b	d	d	d	some	a	newresource	c	low				yes
e0022	cao thanh thao	vn	hanoi	1995	20	uni	female	caothao1609@gmail.com; facebook: cao thanh thao	none	notyet	unfav	avg	somewhat	somewhat	b1224	less12	none	b	noneed	relationship	relfriend	c	c	c	d	d	strong	a	newidea	c	med				yes
e0023	tran phuong thao	vn	hanoi	1995	20	uni	female	thaotran281095@gmail.com	salesm	running	unfav	high	somewhat	strong	g24	g24	some	b	inprocess		relfriend	c	c	d	f	d	strong	a	condpol	c	med				no
e0024	vu manh cuong	vn	hanoi	1994	21	uni	male	manhcuong.gunner@gmail.com	finance	dropped	somewhat	avg	somewhat	somewhat	less12	b1224	none	b	basic	relationship	investors	b	b	b	a	b	negl	b	newresource	b	high				yes
e0025	nguyen anh quan	vn	hanoi	1992	23	uni	male	nguyenanhquan710@gmail.com; 0923013710	admin	running	somewhat	avg		light	g24	g24	some	b	basic	finance	relfriend	b	b	b	c	d	negl	a	newidea	c	med				no
e0026	nguyen ngoc minh	vn	hanoi	1992	23	uni	male	minh3111992@gmail.com; 0904999541	none	notyet	somewhat	low	somewhat	somewhat	g24	b1224	none	b	inprocess	product	relfriend	c	a	d	d	d	strong	a	newresource	c	med				yes
e0027	pham minh tuan	vn	haiduong	1993	22	uni	male	minhtuan.hust@gmail.com; 0947932377	salesm	dropped	somewhat	avg	high	somewhat	g24	g24	all	a	basic	product	investors	b	c	b	b	a	some	b	never	b	med				yes
e0028	nguyen thanh tung	vn	hanoi	1986	29	uni	male		finance	dropped	unfav	low	none	light	g24	g24	all	a	inprocess	mgt		b	b	c	d	d	strong	a	newidea	c	certain	100	10000	1000	no
e0030	nguyen thanh chung	vn	hanoi	1995	20	uni	male	youngrocker_ntc@hotmail.com	salesm	notyet	fav	high	high	strong	less12	less12	some	a	good	finance	relfriend	a	a	a	a	a	strong	a	never	a	low				yes
e0031	nguyen thi thu	vn	hanoi	1995	20	uni	female	thunguyen.neu45@gmail.com; 01643989093	admin	notyet	somewhat	high	somewhat	seft	g24	g24	some	b	inprocess		none	d		d	c	d	some	a	newresource	c	certain				no
e0032	nguyen que quynh anh	vn	hanoi	1993	22	uni	female	quynhanh.neuk53@gmail.com; 01232328330	admin	dropped	fav	high	somewhat	somewhat	b1224	g24	none	a	basic	finance	investors	c	c	b	c	d	strong	a	newresource	b	med				yes
e0033	doan thi ngoc quynh	vn	hanoi	1992	23	uni	female	tentoilaquynh92@gmail.com	hmr	notyet	somewhat	avg	somewhat	light	g24	g24	all	b	basic	relationship	relfriend	c	c	b		d	some	b	newresource	c	med		50		no
e0034	tran phuong	vn	hanoi	1992	23	uni	male	tranminhftu@gmail.com; 0949231393	salesm	running	fav	high	high		b1224	b1224	all	b	good	mgt	saving	a	a	c		a	strong	a	newidea	c	med	1000	100000	10000	no
e0035	nguyen thi thuy lan	vn	hanoi	1993	22	uni	female	lanktqd@gmail.com; 0902141830	admin	dropped	somewhat	high	somewhat	somewhat	g24	g24	some	a	good	relationship	relfriend	c	c	b	e	d	strong	c	condpol	c	certain	100	10000	100000	yes
e0036	do huu dung	vn	hanoi	1995	20	uni	male	dungdo.hust@gmail.com; 0988326398	salesm	dropped	somewhat	avg	somewhat	somewhat	g24	b1224	all	a	basic	finance	relfriend	b	b	b	c	c	strong	a	condpol	c	med	10	3000	1000	yes
e0037	nguyen tuyet mai	vn	hanoi	1995	20	uni	female	secreteline@gmail.com; 01679435709	admin	dropped	somewhat	high	somewhat	strong	less12	less12	all			mgt	investors	b	b	b	d	d	strong	c	newidea	b	high				no
e0038	phan duy nam	vn	hanoi	1987	28	grad	male	duynamphan@gmail.com; 0934520887	admin	dropped	unfav	low	somewhat	seft	g24	less12	none	a	inprocess			b	c	d		e	strong	a	newresource	c	low				no
e0039	vo hoang bien	vn	hanoi	1987	28	uni	male	vohoangbien@gmail.com; 0906267091	pom	running	somewhat	high	somewhat	somewhat	g24	b1224	all	b	basic	mgt	relfriend	b	b	b	b	a	some	a	newresource	c	low	20	1000	300	yes
e0040	tran thi nhu ngoc	vn	hanoi	1990	25	uni	female	ngocttn2@gmail.com; 0973891234	hmr	dropped	somewhat	high	somewhat	seft	b1224	b1224	all	a	inprocess		investors	b	b	b		b	strong	a	condpol	c	high				no
e0041	do thi huong	vn	hanoi	1993	22	uni	female	dothihuongktck14@gmail.com; 0987034187	none	dropped	somewhat	high	high	seft	g24	g24	some	a	inprocess	finance	relfriend	a	a	c	b	b	strong	a	newresource	c	certain				yes
e0042	nguyen anh nguyet	vn	hanoi	1993	22	uni	female	milkflower311293@gmail.com	hmr	dropped	somewhat	high	somewhat	somewhat	g24	g24	none	a	inprocess	product	relfriend	a	b	c	c	c	strong	b	newresource	c	med				yes
e0043	nguyen hoang yen	vn	hanoi	1989	26	uni	female	hoangyen5989@gmail.com; 0989552789	finance	dropped	somewhat	avg	high	somewhat	g24	g24	none	a	inprocess	relationship	relfriend	b	b	c	d	c	strong	a	newresource	c	certain	5	10000	15000	yes
e0044	le phuong	vn	hanoi	1986	29	uni	male	phuonglm@me.com	salesm	dropped	somewhat	low	high	light	less12	b1224	all	b	inprocess	product	relfriend	b	b	d	b	c	negl	a	newidea	c	med	15	100000	5000	yes
e0045	dinh cong minh	vn	hanoi	1986	29	uni	male	dinhcongminh@gmail.com	admin	dropped	somewhat	low	none	seft	g24	less12	all	a	inprocess		investors	a	a	c	b	e		a	newresource	c	low				no
e0046	mai dung quang	vn	hanoi	1981	34	uni	male	quang@winezg.com	pom	running	somewhat	high	high	somewhat	g24	g24	some	b	good			a	b	a		a	strong	a	newresource	c	high	100	200000	350000	no
e0047	doan bich hanh	vn	hanoi	1990	25	uni	female	doanbichhanh.uk@gmail.com; 0973541285	finance	running	somewhat	avg	high	somewhat	g24	g24	all	a	inprocess	relationship		b	b	b		a	strong	b	newresource	c	med				no
e0048	dang van dieu	vn	hanoi	1996	19	uni	male	lulzsecd@gmail.com; 0973706583	none	dropped	somewhat	high	high	seft	g24	g24	some	b	inprocess			b	c	d		d	strong	a	newidea	c	low	1000	150000	500000	no
e0049	dang hai dang	vn	phutho	1995	20	uni	male	haidang8501@gmail.com; 0984998501	none	dropped	fav	high	high	seft	g24	g24	none	b	inprocess		none	c	b	d	d	d	strong	b	condpol	c	med	2000	800000	1000000	no
e0050	le xuan huy	vn	hanoi	1983	32	grad	male	lexuanhuy.vn@gmail.com; 0989324568	admin	dropped	somewhat	low	somewhat	seft	g24	g24	some	a	inprocess	finance	relfriend	b	b	c	e	d	strong	a	newresource	c	low				yes
e0051	nguyen dinh anh	vn	hanoi	1989	26	uni	male	dinhanh989.hilove@gmail.com; 0979296272	hmr	running	somewhat	high	somewhat	somewhat	g24	g24	some	b	basic	others	investors	b	b	b	f	a	some	a	newidea	c	med	20	10000	3000	yes
e0052	nguyen quang tung	vn	haiduong	1992	23	uni	male	tungnq.hust@gmail.com; 0985684514	hmr	notyet	somewhat	high	high	light	g24	b1224	none	b	inprocess		investors	b	b	d	d	d	strong	a	newidea	c	med	100	50000	50000	no
e0053	dinh cong tiep	vn	hanoi	1989	26	uni	male	tiep.dc89@gmail.com; 0934554995	pom	dropped	somewhat	high	high	somewhat	g24	g24	some	a	inprocess		saving	b	b	b		b	strong	a	newresource	c	certain	100	100000	50000	no
e0054	nguyen mai ha	vn	hanoi	1996	19	uni	female	hanm.rysem@gmail.com; 0986095526	admin	dropped	somewhat	high	somewhat	seft	g24	b1224	all	b	inprocess		relfriend	b	b	c	c	b	strong	a	condpol	c					no
e0055	to ngoc son	vn	hanoi	1994	21	uni	male	ngocsonneu1308@gmail.com; 01659696714	salesm	running	somewhat	high	somewhat	somewhat	g24	g24	none	b	basic	product	relfriend	b	b	b		d	strong	b	newresource	c	med				no
e0056	doan thi thanh anh	vn	hanoi	1983	32	grad	female	foor43b@gmail.com	finance	notyet	fav	low	somewhat	somewhat	b1224	b1224	none	b	inprocess	product	relfriend	b	c	b		d	some	a	newresource	c	high	20	50000	5000	no
e0057	phan hong nhat	vn	hanoi	1982	33	grad	male	phanhongnhat@gmail.com	pom	notyet	somewhat	low	somewhat	somewhat	b1224	b1224	none	b	inprocess	product	relfriend	b	c	b		d	some	a	newresource	c	high	20	50000	5000	no
e0058	dang ngoc dung	vn	hanoi	1991	24	grad	male	hp04.dungdn@gmail.com; 01687185862	pom	running	fav	high	high	light	b1224	b1224	none	b	inprocess	relationship	investors	a	a	a	b	a	strong	a	newresource	c	med	20	11000	2000	yes
e0059	do quoc phong	vn	hanoi	1988	27	uni	male	quocphong.htu@gmail.com; 0976320105	admin	notyet	somewhat	avg	somewhat	somewhat	g24	g24	none	b	basic	technical	saving	c	c	d	e	d	negl	b	newidea	b	med	1000	1000000	500000	yes
e0060	truong van long	vn	thaibinh	1988	27	grad	male	toi_nguoilacquan@gmail.com; 0904910537		notyet	somewhat	high	high	somewhat	g24	g24	none	c	good	relationship	none	a	a	b	d	c	strong	a	newresource	b	high	500	5000	500000	no
e0061	ha viet dung	vn	hanoi	1986	29	grad	male	dung.haviet@gmail.com; 0904419591		dropped	somewhat	high	high	seft	g24	g24	some	a	inprocess		investors	b	a	c		d	strong	c	newidea	c	certain	20	100000	200000	no
e0062	tran quoc trong	vn	hanoi	1990	25	uni	male	quoctrong37@gmail.com; 0936463636	admin	notyet	somewhat	low	somewhat	somewhat	g24	b1224	none	b	inprocess		saving	c	c	c		d	some	a			med				no
e0063	do duy tung	vn	hanoi	1987	28	uni	male	doduytung@gmail.com; 0962556886	pom	dropped	somewhat	low	high	seft	g24	g24	some	a	good	product	relfriend	b	b	c	c	a	negl	a	newresource	b	med	75	10000	5000	yes
e0064	pham anh duong	vn	hanoi	1987	28	grad	female	skype: dta.pham		running	somewhat	avg	high	strong	b1224	less12	some	a	basic		relfriend	b	b	c		b	some	a	condpol	c	high	10	5000		no
e0065	le thi phuong dung	vn	hanoi	1986	29	grad	female	dung.lephuong@gmail.com; 0934630069	salesm	dropped	somewhat	low	somewhat	somewhat	g24	g24	some	b	inprocess	relationship	relfriend	c	b	d	c	d	strong	a	newidea	c	med	35	200000	100000	yes
e0066	hoang ngoc tan	vn	hanoi	1990	25	uni	male	tanhoang181@gmail.com	pom	running	somewhat	avg	somewhat	light	g24	g24	none	b	basic		saving	b	b	b		a	strong	c	newresource	c	certain		10000	5000	no
e0067	nguyen hai ha	vn	hanoi	1992	23	grad	male	haihabk.nguyen@gmail.com; 01669089336		dropped	somewhat	avg	none	somewhat	b1224	b1224	some	b	good	product	relfriend	b	b	b	b	a	strong	a	newidea	c	med	15	12000	5000	no
e0068	pham le minh	vn	hanoi	1992	23	uni	male	minhplhl@gmail.com; 01659574175	admin	dropped	somewhat	high	none	seft	g24	g24	none	a	noneed	finance	saving			d									24000	2000	no
e0069	tran minh tu	vn	hanoi	1992	23	uni	male	tukhtn55@gmail.com; 01644590738	hmr	notyet	somewhat	avg	somewhat	somewhat	less12	g24	all	a	inprocess	finance	relfriend	b	a	d		c	strong	a	newresource	c	certain	50	100	1000	no
e0070	dinh van dong	vn	haiphong	1991	24	uni	male	tattoo.kts@gmail.com; 0962869986	hmr	dropped	fav	high	high	seft	g24	g24	some	b	inprocess			c	b	a		c	strong	a	newidea	c	certain		10000	5000	no
e0071	le nhu long	vn	hanoi	1991	24	uni	male	l_n_long@yahoo.com; 01699216886	admin	notyet	somewhat	high	somewhat	strong	less12	b1224	none	b	inprocess	finance		a	a	b	a	d	none	a			med				no
e0072	hoang anh viet	vn	hanoi	1983	32	grad	male	hoanganhviet@gmail.com; 0983833011	admin	running	unfav	avg	somewhat	seft	g24	g24	all	a	good			a	a	d		a	strong	a	condpol	c	certain				no
e0073	tran quan huy	vn	hanoi	1993	22	uni	male	anybao4@gmail.com; 01654003078	salesm	notyet	fav	high	high	seft	b1224	b1224	all	a	good	product	relfriend	b	b	a	c	a	negl	d	never	c	med	100	10000	15000	yes
e0074	vu van quang	vn	hanoi	1994	21	hs	male	vuvanquang2912@gmail.com; 0967972720	salesm	dropped	somewhat	high	high	somewhat	g24	g24	all	a	basic		investors	a	a	c		b	strong	a	condpol	c	high	1000	10000	20000	no
e0075	nguyen minh thanh	vn	hanoi	1988	27	grad	male	nguyenthanh311088@gmail.com; 01697755668		notyet	unfav	high	high	seft	g24	b1224	none	b	inprocess		none	c	c		f	d	strong	a	newidea						no
e0076	vu xuan truong	vn	hanoi	1983	32	grad	male	truongvx@gmail.com	pom	running	somewhat	avg	somewhat	somewhat	g24	g24	none	c	inprocess	finance		a	b	c		b	strong	a	newresource	c	high				no
e0077	vu minh thanh	vn	hanoi	1990	25	uni	male	facebook: vmthanhlkp@yahoo.com		running	somewhat			somewhat	less12	less12	some		inprocess		relfriend	b	a	b		b	strong	c	newresource	b	med	30			no
e0078	duong minh hang	vn	hanoi	1988	27	grad	female	duongminhhangvn@gmail.com; 0904255839	pom	running	somewhat	high	somewhat	somewhat	g24	g24	none	a	good			b	b	a		a	strong	a	condpol	c	med	500			no
e0079	nguyen tien hoang	vn	hanoi	1983	32	uni	male	nguyentienhoang.cecc@gmail.com; 01652385321	admin	dropped	somewhat	high	high	somewhat	b1224	b1224	some	b	basic							c	some	a	condpol	c	med				no
e0080	to manh cuong	vn	hanoi	1993	22	uni	male	totomanhcuong@gmail.com; 01608613493	none	running	unfav	high	somewhat	seft	g24	g24	all	b	good	others	investors	b	b	c	c	a	negl	b	newresource	c	med	200	10000	2000	yes
e0081	nguyen xuan phuc	vn	hanoi	1989	26	uni	male	phuc189@gmail.com; 0909802998	salesm	dropped	unfav	low	high	seft	g24	g24	some	b	inprocess	product		c	b	b	b	b	some	a		c	med				no
e0082	ngo van thoa	vn	hanoi	1987	28	uni	male	thoa.ngovan@gmail.com; 0984678582	salesm	running	somewhat	high	somewhat	seft	g24	b1224	some	a	basic		saving	b	a	c		c	strong	a	newidea	c	med	20	500000	100000	no
e0083	do thu trang	vn	hanoi	1995	20	hjs	female	trang.doduong@gmail.com		notyet	somewhat	high	somewhat	seft	g24	g24	some	b	noneed		none			d	a	b	strong	d	newresource	c	med				no
e0084	thai ba viet	vn	hanoi	1995	20	uni	male	tbv.bkhn@gmail.com; 01699562119	admin	notyet	unfav	avg	somewhat	light	g24	less12	none	b	noneed		none	c	d	d		d	some	a	newidea	b	med	5000	3000000	1500000	no
e0085	dang duy linh	vn	hanoi	1995	20	uni	male	dangduylinh.bk@gmail.com; 01658558007	admin	notyet	unfav	avg	somewhat	light	g24	b1224	none	b	noneed	product	relfriend	c	c	d	f	e	strong	a	newresource	c					no
e0086	cao thuy linh	vn	hanoi	1991	24	uni	female	linhcaothuy.ftu@gmail.com; 01643683685	salesm	notyet	somewhat	high	somewhat	somewhat	b1224	g24	none	c	inprocess	finance	none	c	b	d	f	d	strong	a	condpol	c	med	100	50000	25000	yes
e0087	hoang the thai	vn	hanoi	1992	23	uni	male	hoangthethai.it@gmail.com; 01669265536	none	dropped	somewhat	low	somewhat	somewhat	g24	b1224	some	a	inprocess	others	none	c	b	b	b	c	strong	a	newresource	c	certain	20	40000	60000	yes
e0088	duong van ngoc	vn	bacgiang	1995	20	uni	male	moonshires@outlook.com; 01674468911	none	dropped	unfav	avg	somewhat	seft	b1224	less12	none	a	inprocess	product	saving	d	a	d	b	c	strong	b	condpol	b	low	3			yes
e0089	pham van khoa	vn	haiduong	1992	23	uni	male	khoapham812@gmail.com; 01649850761	admin	dropped	somewhat	avg	somewhat	seft	g24	less12	some	b	inprocess		saving	c	b	b		b	none	a	newidea	b	low				no
e0091	nguyen trung tuyen	vn	hanoi	1987	28	hs	male	nguyentrungtuyen.com@gmail.com; 0989943210	none	notyet	fav	avg	none	seft	less12	less12	all	b	inprocess	product	none	c	c	d		e	strong	a	newidea	c	low				no
e0092	bui quang huy	vn	hanoi	1992	23	uni	male	huybq92@outlook.com; 0987363096	admin	dropped	somewhat	low	somewhat	somewhat	g24	g24	none	b	inprocess		saving	c	c	d		d	strong	a	newidea	c	low				no
e0093	le minh phuc	vn	namdinh	1993	22	uni	male	minhphuc04116@gmail.com; 01632193971	none	dropped	fav	avg	somewhat	somewhat	g24	g24	all	b	inprocess		none	a	a	c		c	negl			c	certain				no
e0094	nguyen hoang duong	vn	hanoi	1992	23	grad	male	nguyenduong792@gmail.com; 0976558761		notyet	somewhat	avg	somewhat	seft	b1224	b1224	some	b								c	strong	b	newresource	c	med				no
e0096	dang ngoc khoa	vn	hanoi	1986	29	uni	male	khoadn_ac2_hut@yahoo.com; 0972027926	pom	running	somewhat	avg	somewhat	seft	g24	g24	none	c	inprocess	others	saving	b	b	a	b		strong	a	newresource	c	med	100	50000	10000	no
e0097	dang xuan duy	vn	hanoi	1990	25	uni	male	mr.duydx@gmail.com; 0976823877	pom	running	fav	avg	somewhat	seft	g24	g24	all	b	basic	product	saving	a	a	c	b	a	strong	a	newresource	c	certain	1000	100000	1000000	yes
e0098	tran hoan vu	vn	hanoi	1985	30	uni	male	larrytran205@gmail.com; 0982195223	pom	notyet	somewhat				g24	g24	none		inprocess		saving	b				c	some	a	newidea		low				no
e0099	nguyen thi nga	vn	hanoi	1992	23	grad	female	ngattcb52@gmail.com; 0982957083	none	dropped	somewhat	high	somewhat	somewhat	b1224	b1224	some	b	good		relfriend	b	a		b	d	strong	a	newresource	c	med				no
e0100	nguyen thi thu ha	vn	hanoi	1992	23	uni	female	nguyenha2903@gmail.com; 0928290392	admin	dropped	somewhat	high	high	light	b1224	g24	none	b	inprocess	finance	saving	b	b	c	c	d	strong	a	newresource	b	med				yes
e0101	nguyen anh tuan	vn	hoabinh	1984	31	uni	male	math24dn@gmail.com; 0984876978	hmr	dropped	somewhat	high	high	light	g24	g24	some	a	basic	relationship	saving	b	b	d	f	c	strong	a	newresource	c	low	200	0	15000	yes
e0102	dinh xuan thu	vn	hanoi	1990	25	grad	male	edbgd@gmail.com	admin	notyet	somewhat	high	somewhat	somewhat	b1224	b1224	none	b	basic	product	investors	b	b	b	b	d	none	b	never	a	med				yes
e0103	dang trung hieu	vn	hanoi	1992	23	uni	male	trunghieu1604@gmail.com; 01659888500	none	dropped	unfav	low	somewhat	light	b1224	g24	none	b	inprocess		none			d	b	d	some	b	condpol	c					no
e0104	pham ngoc lam	vn	thaibinh	1990	25	uni	male	xeln02@gmail.com; 01274404444	hmr	notyet	fav	high	somewhat	somewhat	b1224	b1224	none	b	inprocess	relationship	none	c		d	f		strong	a	newidea	c	low				no
e0105	dang trong dung	vn	hanoi	1992	23	uni	male	trongdung92.bk@gmail.com; 0982414395	none	notyet	somewhat	low	somewhat	somewhat	b1224	b1224	none	b	inprocess	finance		c	c	b	f	d	some	a	newresource	b	med				no
e0106	nguyen quynh hoa	vn	hanoi	1993	22	grad	female	khongvinhtiensinh2004@yahoo.com	pom	running	somewhat	avg	somewhat	somewhat	less12	g24	some	a	good	finance	relfriend	b	b	b		a	negl	a	newresource	b	high	10	30000	50000	no
e0107	cao anh hoang	vn	hanoi	1995	20	uni	male	caohoang.tn@gmail.com; 01645931362	none	notyet	somewhat	low	somewhat	somewhat	b1224	b1224	none	b	inprocess	mgt	relfriend	c	c	d	d	d	negl	b	newidea	c	med	10	100000	20000	yes
e0108	do hong hoang	vn	hanoi	1995	20	uni	male	dohoho23.95@gmail.com; 01697707981	none	notyet	unfav	low	somewhat	strong	g24	g24	none		inprocess	product	none	c			d	d	strong	a	condpol	c					no
e0109	n.a	vn	hanoi	1991	24	uni	male	n.a	hmr	dropped	unfav	avg	somewhat	somewhat	g24	g24	some	b	inprocess	relationship	relfriend	b	b	c	d	c	strong	a	newidea	b	med				yes
e0111	nguyen duy thong	vn	hanoi	1990	25	uni	male	thongnd.vn@gmail.com	pom	running	somewhat	low	somewhat		g24	less12	all	b	inprocess	finance	saving	b	b	a	f	a	strong	a	newresource	c	certain	15	50000	10000	no
e0112	duong dai nghia	vn	hanoi	1989	26	hs	male	duongdainghiavn@gmail.com; 0976697319	pom	dropped	somewhat	high	somewhat	seft	g24	g24	all	b	inprocess		none	b	b	d		d	strong	a	newidea	c	med				no
e0113	hoang the viet	vn	hanoi	1992	23	uni	male	hoangtheviet1992@gmail.com; 01686585888	salesm	dropped	somewhat			seft	b1224	b1224	none	c	inprocess		saving	c	c	c		c	negl	a	newresource	c	med				no
e0114	nghiem hoang duc	vn	hanoi	1987	28	uni	male	hoangduc20042001@gmail.com; 01644885488	finance	dropped	somewhat	high	high	somewhat	less12	g24	all	a	inprocess			b	b	b	d	b	strong	a		c	high				no
e0115	luu duc thang	vn	hanoi	1992	23	uni	male	thangluu.vn@gmail.com; 01673846896	none	notyet	somewhat	avg	somewhat	somewhat	g24	g24	some	a	basic			b	b	c		c	some	a	newidea	c	high				no
e0116	do anh dan	vn	hanoi	1993	22	uni	male	anhdan.da@gmail.com; 01689772645	none	running	somewhat	low	none	seft	g24	g24	none	b	basic		relfriend		c	a		a	some	a		c	high		100000	100000	no
e0117	truong duc quang	vn	hanoi	1983	32	uni	male	muasamtienloi@gmail.com; 0978883689	pom	running	somewhat	high	high	somewhat	g24	g24	none	b	inprocess			c	b	c		a	strong	a	condpol	c	med		40000	250000	no
e0118	nguyen hai yen	vn	hanoi	1993	22	uni	female	haiyennguyen256@gmail.com; 0987595152	none	running	somewhat	high	high	seft	g24	g24	none	b	basic	technical	saving	b	b	c	f	a	strong	a	newidea	c	med				yes
e0119	nguyen thi minh trang	vn	hanoi	1995	20	uni	female	trangnt.sacftu@gmail.com; 01698298540	admin	dropped	somewhat	high	somewhat	strong	g24	g24	some	b	inprocess			c	b	c		d	strong	b	newresource	b	certain	10000	1000	4000	no
e0120	vu quang minh	vn	hanoi	1993	22	uni	male	minh151193@gmail.com; 01669580812	salesm	notyet	somewhat	avg	high	somewhat	g24	g24	all	b	inprocess		none	a	b	c		d	strong	a	newresource	c	certain				no
e0121	nguyen duy khanh	vn	hanoi	1994	21	uni	male	ndk14101994@yahoo.com.vn; 0904930997	admin	running	fav	high	high	seft	g24	g24	none	a	inprocess	finance	saving	b	b	d		d	strong	a	newresource	c	certain				no
e0122	tran quoc trung	vn	hanoi	1993	22	uni	male	trantrungc38ks@yahoo.com.vn; 0989253529	admin	dropped	somewhat	low	somewhat	strong	b1224	less12	none	b	inprocess	finance		c	b	d		d	none	a	newidea	c	med	300			no
e0124	tong hung son	vn	hanoi	1993	22	uni	male	hungsona93@gmail.com; 01649445637	none	notyet	fav	low	somewhat	strong	b1224	b1224	none	a	basic			b	d	b		d	strong	b	newidea	c	med	35	200000	100000	no
e0125	tran ba vinh son	vn	hanoi	1995	20	uni	male	tranbavinhson@gmail.com; 0983242356	none	notyet	somewhat	avg	somewhat	seft	g24	b1224	none	a	inprocess		relfriend	c	c	c	f	d	strong	a	newresource	b	med				no
e0127	phan tuan kiet	vn	hanoi	1995	20	uni	male	kietpt2704@gmail.com; 0986120662	none	notyet	unfav	low	somewhat	light	b1224	b1224	none	b	noneed	others	relfriend	a				d	some	a	newidea	c	low				no
e0128	pham ngoc thach	vn	hanoi	1995	20	uni	male	thachpn95@gmail.com	none	notyet	unfav	avg	somewhat	light	b1224	b1224	none	b	inprocess	others	none	a	a	d		d	strong	a	newidea	b	certain				no
e0129	truong minh khoi	vn	hanoi	1990	25	uni	male	khoitruongminh@gmail.com; 0979949707	none	dropped	unfav		somewhat	somewhat	less12	less12	none	b	noneed			c	b	b		d	some	a	newresource	b	med				no
e0130	nguyen viet bang	vn	hanoi	1991	24	uni	male	bangnv.itc@gmail.com; 01663344251	hmr	running	somewhat	high	high	seft	b1224	g24	all	a	basic			a	b	a	c	b	strong	a	newidea	c	certain	100	15000	30000	no
e0131	nguyen thu hang	vn	hanoi	1991	24	uni	female	thuhang.bk.t31@gmail.com; 01666599811	admin	running	somewhat	avg	high	light	b1224	less12	none	b				b	b	a		c	some	a	newresource	c	high				no
e0133	nguyen huy binh	vn	hanoi	1996	19	hs	male	binhbe.mike@gmail.com	none	notyet	somewhat	avg	somewhat	seft	g24	g24	none	b	inprocess	relationship	saving	a	a	d	d	d	strong	a	condpol	c	certain				yes
e0134	truong cong tuan	vn	hanoi	1994	21	hs	male	truongcongtuan1994@gmail.com; 0936003999	admin	notyet	fav	low		strong	g24	g24	none	a	noneed	technical	relfriend	d	b	a	e	e	strong	d	newidea	c	med				no
e0135	nguyen van nam	vn	thaibinh	1991	24	uni	male	vannamwru@gmail.com; 0987946961		dropped	fav	low	somewhat	somewhat	less12	b1224	none	b	basic		saving	b	b	b	c	c	some	a	newresource	b	med	10	200000	20000	no
e0136	truong thanh phuong dung	vn	hanoi	1992	23	uni	female	june.truong246@gmail.com; 0983803292					somewhat	seft	g24	b1224	none	b	basic		saving	a	b	d	c	d	some	a	newresource	c	med				no
e0137	nguyen viet dung	vn	hanoi	1992	23	uni	male	vietdung0405@gmail.com; 01685025860	salesm	notyet	somewhat	low	somewhat	light	g24	g24	none	b	inprocess	finance	relfriend	b	a	d	b	c	strong	a	newidea	c	med				yes
e0138	dang duc anh	vn	hanoi	1987	28	uni	male	anhdh@bnh.vn; 0943300027	pom	running	fav	low	high	seft	g24	g24	all	a	good		saving	a	a	a		a	strong	a	newresource	c	high	100	100000	1000000	no
e0139	nguyen xuan dam	vn	hanoi	1989	26	uni	male	xenke.art@gmail.com; 0943882740	hmr	running	somewhat	avg	somewhat	somewhat	g24	b1224	none	a	inprocess	relationship	relfriend	a	a	a		a	some	a	condpol	b	med				no
e0140	ngo xuan huy	vn	hanoi	1990	25	uni	male	huy@moneylover.me; 0977510145	pom	running	unfav	low	high	seft	g24	b1224	all	b	basic		saving	b	b	a		a	strong	c	newresource	c	med	75	2000000	750000	no
e0141	pham quoc dat	vn	hanoi	1991	24	uni	male	dat.abroad@gmail.com; 01644005518	salesm	running	unfav	high	somewhat	light	g24	g24	all	a	basic		none	b	b	a		a	strong	d	newidea	c	med	100	1000000	100000	no
e0142	nguyen xuan truong	vn	hanoi	1984	31	grad	male	truong.nx@olymsearch.com	pom	running	somewhat	high	somewhat		g24	less12	all	a	inprocess			b	b	b	f	a	strong	a		c	low	30	20000	50000	no
e0143	vo dinh thinh	vn	hanoi	1990	25	grad	male	vodinhthinh@hus.edu.vn; 0964987243		running	somewhat	high	high	strong	g24	g24	all	a	basic			a	a	c		a	strong	a	newresource	c	certain	20	150000	50000	no
e0144	phan nhat hoa	vn	hanoi	1991	24	grad	female	hoaphan.273@gmail.com; 0978711731		running	somewhat	avg	somewhat	seft	g24	b1224	some	b	inprocess		saving	b	b	c		c	some	a	newresource	c	med				no
e0145	nguyen manh thang	vn	hanoi	1996	19	uni	male	nguyenthanghbt@gmail.com	none	dropped		high	somewhat	somewhat	b1224	less12	some		basic			d	d	d		d	strong		newidea	c	med				no
e0146	nguyen thi kim huyen	vn	hanoi	1992	23	grad	female	kimhuyen0402@gmail.com; facebook: kim huyen	salesm	running	somewhat	high	somewhat	strong	g24	g24	none	b	good	mgt		b	b	c	a	b	strong	a	newidea	c	med		5000	2500	no
e0147	nguyen anh phuc	vn	hanoi	1993	22	uni	male	anhphu.ng23@gmail.com; 0947670376	none	notyet	somewhat	high	high	somewhat	b1224	less12	some	b	inprocess		relfriend	c	c	d		d	strong	a	newidea	c					no
e0148	nguyen van hau	vn	hanoi	1989	26	uni	male	nguyenhau.tc45@gmail.com; 0973385239	salesm	running	somewhat	low	high	somewhat	less12	less12	all	a	basic			b	b	a	d	b	strong	a	newresource	c	low	10	10000	20000	no
e0149	nguye huu dai	vn	hanoi	1989	26	uni	male	chanquangtu@outlook.com; 0984451451	salesm	notyet	somewhat	high	somewhat	somewhat	b1224	b1224	none	b	inprocess		none	c	c	c	d	d	some	a	newidea	c	med	50	5000	50000	no
e0150	tran dang khoa	vn	namdinh	1992	23	hs	male	minhkhiemfbnc@gmail.com; 01656122774	salesm	dropped	fav	high	somewhat	seft	b1224	b1224	some	a	inprocess	product	investors	a	a	c	c	b	strong	a	newidea	c	med			50000	yes
e0151	nguyen duy khanh	vn	bacninh	1993	22	uni	male	nguyenduykhanh1993@gmail.com; 01663537384	none	dropped	somewhat	avg	high	seft	g24	g24	some	b	inprocess	product		c	c	c		d	some	a	condpol	c	med	20	10000	5000	no
e0152	nguyen thu hang	vn	hanoi	1992	23	uni	female	nthang317@gmail.com	salesm	dropped	somewhat	low	somewhat	somewhat	g24	g24	some	b	inprocess	relationship	relfriend	c	c	d	d	d	some	b	condpol	c	low		10000		yes
e0153	lam bao ngoc anh	vn	hanoi	1995	20	uni	female	bcuzovya@gmail.com; 0946001895	none	dropped	somewhat	low	somewhat	light	g24	less12	some	b	inprocess		none	c	c	d	d	d	strong	a	newresource	c	low				no
e0154	nguyen dinh hieu	vn	hanoi	1991	24	uni	male	hieu91901@gmail.com; 01652545060	none	running	somewhat	low	none	seft	b1224	g24	some	b	basic			c	c	a		d	some	a	newidea	b	high	3	2300	2000	no
e0155	le thanh cong	vn	phutho	1995	20	uni	male	thanhcong5991@gmail.com; 0983139318	none	dropped	somewhat	low	high	light	g24	g24	none	a	inprocess	technical	relfriend	a	a	c	d	d	strong	a	condpol	c	high	2000	1000000	1000000	yes
e0156	tran hoang hao	vn	hatinh	1992	23	uni	male	tranhaobkhn@gmail.com; 01689188679	salesm	notyet	somewhat	low	none	seft	g24	g24	none	b			none	b	b	d	e	d	strong	a	newidea	c	med	100	20000	10000	no
e0157	le hong nam	vn	hanoi	1992	23	uni	male	namlehvnh@gmail.com; 0973332823	salesm	dropped	fav	high	high	light	g24	g24	some	b	inprocess	relationship	none	c	d	b	d	b	strong	a	condpol	c	certain	20	20000	30000	yes
e0158	le quang hoa	vn	hanoi	1992	23	uni	male	quanghoa281@gmail.com; 01638696338	salesm	dropped	somewhat	avg	high	light	g24	b1224	none	b	inprocess	finance	relfriend	b	b	c	e	d	strong	a	newidea	c	med	20	20000	10000	yes
e0159	phan quang	vn	hanoi	1979	36	grad	male	info@proview.vn; 0918187855		running	fav	low	none	seft	g24	g24	none	a	good	others	none	a	a	a		a	strong	a		c	certain	100000	100000000	900000000	no
e0160	dinh quang mien	vn	hanoi	1985	30	uni	male	miendq@gmail.com	hmr	notyet	somewhat	low	somewhat	seft	b1224	g24	all	b	basic		saving	a	a	c		d	strong	a			med	10	50000	100000	no
e0161	khong thi anh	vn	hanoi	1986	29	uni	female	anhthikhong86@gmail.com; skype: anhthikhong86		running	somewhat	low	somewhat		less12	b1224	some	a	good	finance		b	a	b		a	strong	a	newresource		med	20	1000000	0	no
e0162	nguyen anh tuan	vn	hanoi	1990	25	uni	male	anhtuan180808@gmail.com; 01669063368	pom	running	fav	high	high	light	g24	g24	none	b	basic	mgt	none	c	b	a	f	a	strong	a	newresource	c	med	20	3000		yes
e0163	tran trung duc	vn	hanoi	1991	24	uni	male	trungduc.tr@gmail.com	none	notyet	somewhat	avg	high	seft	g24	g24	some	b	noneed	relationship	relfriend	c	c	d	b	d	strong	a	newresource	c	certain				yes
e0164	nguyen duy anh	vn	hanoi	1993	22	uni	male	nda8637@gmail.com; skype: nguyenduyanh1993	salesm	notyet	somewhat	high	somewhat	seft	g24	g24	none	b	inprocess	technical	none	b	b	b	f	d	strong	a	condpol	c	high				yes
e0165	bui phuong thao	vn	hanoi	1994	21	uni	female	thaobh.leo@gmail.com; 0904439747	pom	running	unfav	high	somewhat	light	g24	g24	some	b	inprocess	product	saving	b	b	a	c	a	strong	a	newresource	c	low	100	100000	50000	yes
e0166	kieu thi soan	vn	hungyen	1992	23	uni	female	kieusoan.kts@gmail.com; 01674728038	finance	dropped	fav	high	high	strong	g24	g24	none	c	inprocess	finance	saving	c	c	c	b	d	some	b	condpol	c	med				yes
e0167	pham tien dat	vn	hanoi	1995	20	uni	male	macayem295@gmail.com	none	notyet	fav	avg	somewhat	strong	g24	g24	none	c	inprocess	relationship	relfriend	b	c	d	d	c	some	a	newresource	a	low				yes
e0168	pham anh binh	vn	hanoi	1995	20	uni	male	sunflorasky@gmail.com	salesm	running	somewhat	avg	somewhat	somewhat	g24	g24	none	b	good	technical	relfriend	b	b	c	d	a	strong	b	condpol	c	high		8000	2000	yes
e0169	le van dat	vn	hanoi	1993	22	uni	male	mr.datlv9x@gmail.com; 01657682243	none	notyet	unfav	high	high	somewhat	g24	b1224	none	a	noneed		relfriend	c	c	b		d	strong	a	newidea	c	high	175	1750	7500	no
e0170	nguyen quang hieu	vn	hanoi	1996	19	uni	male	longsword96@gmail.com; 01667409496	none	running	somewhat	low		seft	g24	g24	some	c	inprocess			b	a	a	b	b	strong	a	condpol	c	certain	10			no
e0171	dang xuan dang	vn	hanoi	1992	23	uni	male	dangdx_56@vnu.edu.vn; 0987594641	salesm	notyet	unfav	high	somewhat	somewhat	g24	g24	none	b	inprocess	finance	relfriend	c	d	d	e	d	strong	a	newidea	b	low	7	500	1000000	yes
e0172	phan thi huyen trang	vn	hanam	1996	19	uni	female	phanhuyentrang@gmail.com	none	dropped	somewhat	low	high	somewhat	g24	g24	all	b	inprocess	finance	saving	c	a	b	d	b	strong	a	condpol	c	certain		1500	100000	yes
e0173	pham thi thanh kim hue	vn	hanoi	1993	22	uni	female	phamhue0203@gmail.com; 01682521902	finance	dropped	somewhat	low	none	strong	g24	g24	none	b	inprocess		saving	d	d	d		e	some	d	newidea	c	low				no
e0174	tran van son	vn	haiduong	1995	20	uni	male	son95.dhtm@gmail.com; 0979600870	salesm	notyet	somewhat	avg	somewhat	somewhat	b1224	b1224	some	b	basic	product	investors	b	b	b	b	b	some	b	newresource	b	med				yes
e0175	hoan kim toan	vn	hanoi	1994	21	uni	male	kimtoanhongha@gmail.com; 01698613952	admin	dropped	somewhat	high	high	strong	g24	g24	some	a	inprocess	mgt	none	b	b	d	c	d	strong	a	newresource	c	certain				yes
e0176	luong the an	vn	nghean	1995	20	uni	male	n.a	none	notyet	fav	avg	somewhat	seft	g24	g24	none																		no
e0177	do quoc truong	vn	hanoi	1992	23	uni	male	mrdoquoctruong@gmail.com; 0983534933	salesm	running	fav	low	somewhat	seft	g24	g24	all	a	good	mgt	saving	a	a	a	c	a	strong	a	condpol	c	certain	17	9500	13000000	yes
e0178	hoang anh quy	vn	hanoi	1993	22	uni	male	leoesaki@gmail.com	none	dropped	fav	avg	high	somewhat	g24	g24	none	b	basic	relationship	relfriend	b	b	d	b	b	some	a	newidea	c	certain				yes
e0179	dao duy cuong	vn	bacninh	1994	21	uni	male	duycuong223@gmail.com; 01655208869	none	notyet	fav	high	somewhat	seft	g24	g24	some	a	good	product	none	c	a	c	d	b	strong	a	newidea	c	certain				yes
e0180	nguyen the huy	vn	hanoi	1994	21	uni	male	huynt57@gmail.com; 0169263615	none	dropped	fav	avg	high	somewhat	less12	b1224	all	b	basic	product	relfriend	b	b	b	b	b	some	a	never	b	med				yes
e0181	tran thi thu hien	vn	tuyenquang	1995	20	uni	female	hienhien.ajc@gmail.com; 0975886945	admin	dropped	somewhat	avg	high	somewhat	g24	g24	none	b	inprocess	mgt	relfriend	b	c	d	d	b	strong	a	condpol	c	high				yes
e0182	duong thi thu thao	vn	hanoi	1995	20	uni	female	duongthao195.ajc@gmail.com; 01668559496	admin	notyet	somewhat	high	high	strong	g24	g24	none	b	inprocess	finance	relfriend	c	c	d	d	d	some	b	condpol	c	med				yes
e0183	tran quynh trang	vn	bacninh	1993	22	uni	female	prettyheehee@gmail.com	admin	notyet	unfav	avg	somewhat	light	g24	g24	some	b	inprocess	mgt	none	b	b	d	b	d	strong	a	newidea	c	low	30			yes
e0184	nguyen thi thanh chi	vn	bacninh	1993	22	uni	female	thanhchibcvt99@gmail.com; 01697193468	finance	notyet	somewhat	low	somewhat	seft	b1224	g24	some	b	inprocess	relationship	relfriend	b	b	b	c	e	some	b	newresource	c	med				yes
e0185	bui bich phuong	vn	thaibinh	1994	21	uni	female	bbphuong94@gmail.com; 0988296529	admin	running	somewhat	high	high	strong	g24	g24	all	b	inprocess	relationship	relfriend	b	b	b	d	a	strong	a	newidea	c	certain				yes
e0186	nguyen vu quang	vn	vinhphuc	1995	20	uni	male	vuquang95@gmail.com; 01658231838	admin	dropped	somewhat	avg	somewhat	somewhat	g24	less12	all	b	inprocess	finance	relfriend	c	c	c		d	strong	b	newresource	c					no
e0187	luu khanh linh	vn	haiduong	1996	19	uni	female	luukhanhlinh12345@gmail.com; 01205446081	admin	dropped	unfav	avg	somewhat	somewhat	g24	g24	all	b	inprocess	finance	relfriend	b	b	b	d	b	strong	a	condpol	c	high				yes
e0188	dau thi suong	vn	nghean	1995	20	uni	female	dauthisuong95@gmail.com; 01639983819	admin	notyet	somewhat	high	somewhat	seft	g24	g24	all	a	noneed	relationship	none	b	c	d	d	d	strong	a	newidea	b	certain	300	10000000000	10000000000	yes
e0189	la thi anh	vn	ninhbinh	1996	19	uni	female	anhcandy.26.01@gmail.com; 01635786002	none	dropped	somewhat	avg	somewhat	somewhat	g24	b1224	all	b	inprocess		relfriend	b	b	c	d	d	some	b	newresource	c	med	1000	70000	200000	no
e0190	nguyen thi dung	vn	thanhhoa	1996	19	uni	female	dungnguyen9796@gmail.com; 01649689050	admin	notyet	somewhat	avg	somewhat	light	g24	g24	some	b	inprocess	finance	saving	b	c	d	f	e	negl	b	newidea	c	high	1000	100000	1000	yes
e0191	tran thi thuy	vn	thanhhoa	1996	19	uni	female	tranthuy280196@gmail.com; 01628065314	admin	dropped	unfav	high	high	seft	g24	g24	some	b	basic		none	c	b	b		d	strong	a	condpol	c	med	1000	100000	1000	no
e0192	le thi thuong	vn	thanhhoa	1996	19	uni	female	01693038393; facebook: Le Thuong	admin	notyet	somewhat	avg	somewhat	somewhat	g24	g24	some	b	inprocess	relationship	relfriend	c	c	d	d	d	some	c	condpol	c	med	1000	100000	1000	yes
e0193	phan thuy anh	vn	laocai	1993	22	uni	female	thuyanhphan.qtkd.2014@gmail.com; 0973195901	none	dropped	somewhat	high	high	somewhat	b1224	g24	some	b	basic			b	b	c	b	c	strong	a	newidea	c	high	10	39000	58000	no
e0194	do thi hue	vn	haiphong	1993	22	uni	female	dohue.dhhn93@gmail.com; 01648215575	salesm	dropped	somewhat	low	somewhat	seft	g24	b1224	none	b	inprocess		saving	b	c	c		d	strong	b	condpol	c	low	10	1000	2500	no
e0195	hoang hong sam	vn	thanhhoa	1995	20	uni	male	1642685573	none	notyet	somewhat	high	somewhat	somewhat	g24	g24	none	b	inprocess	finance	relfriend	c	c	d	c	d	strong	b	condpol	c	med	20	80000	60000	yes
e0196	phan quoc viet	vn	hanoi	1995	20	uni	male	vietbeo51095@gmail.com; 01628341110	none	running	unfav	low	none	seft	g24	g24	some	a	good	others	none	b	b	a	d	a	some	a	newresource	b	high				yes
e0197	doan thi hien	vn	hanoi	1995	20	uni	female	hiendt_58@vnu.edu.vn; 0977574225	salesm	notyet	fav	high	somewhat	somewhat	g24	g24	none	b	noneed	technical	none	b	b	d	a	e	some	a	newresource	c	low	10	10000	20000	yes
e0198	do gia dat	vn	hanoi	1995	20	uni	male	datdg_58@vnu.edu.vn; 01662047396	none	notyet	somewhat	low	somewhat	somewhat	g24	g24	all	a	inprocess	product	investors	a	b	d	d	d	some	a	condpol	b	high				yes
e0199	trinh van trang	vn	thaibinh	1995	20	uni	female	trangtv95@gmail.com; 01647552925	admin	notyet	unfav	low	somewhat	light	g24	g24	none	c	noneed	finance	none	c	c	d	f	d	strong	a	condpol	c	low	10	10000	20000	yes
e0200	le van hung	vn	vinhphuc	1995	20	uni	male	hunga10k@gmail.com; 0969349131	none	notyet	somewhat	high	high	somewhat	g24	g24	none	a	inprocess	relationship	relfriend	b	b	d	d	d	strong	a	newresource	c	med	10000	1000000	500	yes
e0201	pham thi ha	vn	thaibinh	1995	20	uni	female	hatp.58@vnu.edu.vn; 0969558527	none	dropped	somewhat	avg	somewhat	seft	b1224	g24	none	b		relationship	relfriend	c	c	b	e	d	some	b	newresource	c	low				no
e0202	nguyen thi tuyet nhung	vn	hanoi	1995	20	uni	female	nhungtuyet9525@gmail.com; 01652048256	salesm	notyet	unfav	low	somewhat	strong	b1224	g24	none	b	inprocess	finance	relfriend	b	b	c	a	d	strong	a	newresource	c	high				yes
e0203	nguyen yen	vn	thaibinh	1991	24	uni	male	yenpro91@gmail.com; 0976972012	salesm	running	unfav	low	somewhat	seft	g24	g24	all	b	basic	relationship	relfriend	b	a	c	b	a	strong	a	newidea	c	med	4	40000	2000	yes
e0204	doan van huy	vn	namdinh	1994	21	uni	male	voirung940421@gmail.com; 01653052249	admin	notyet	somewhat	avg	somewhat	light	g24	g24	some	b	inprocess	mgt	relfriend	b	b	b	c	d	some	a	newidea	b	med	8	25000	11250	yes
e0205	do thi phuong thao	vn	namdinh	1996	19	uni	female	dothao2104@gmail.com; 01664885696	salesm	running	somewhat	avg	high	light	g24	g24	all	a	basic	finance	relfriend	b	b	b	d	b	strong	b	condpol	b	high	1000			yes
e0206	nguyen nhat han vi	vn	hanoi	1993	22	uni	female	hanvy.humg@gmail.com; 0975915604	hmr	running	unfav	low	somewhat	light	b1224	less12	some	a	basic	product	saving	a	a	a	d	c	strong	a	condpol	b	high				yes
e0207	pham xuan hung	vn	nghean	1995	20	uni	male	hungpham2707@gmail.com; 01657184395	salesm	notyet	somewhat	high	somewhat	seft	g24	less12	none	b	inprocess	technical	relfriend	c	c	d	c	d	strong	a	newresource	c	high	30	2000	5000	yes
e0208	nguyen thanh lam	vn	hanoi	1995	20	uni	female	thanhlamk51aof@gmail.com; 0969377598	none	dropped	somewhat	high	somewhat	seft	g24	g24	all	b	inprocess	finance	none	b	c	d	f	d	strong	a	newresource	c	med	100	100000	40000	yes
e0209	hoang van phung	vn	thaibinh	1990	25	uni	male	phunghv.vnu@gmail.com; 0973836351	pom	dropped	somewhat	avg	somewhat	somewhat	g24	b1224	none	c	inprocess		none	c	c	d		d	some	b	newresource	b	low	50	15000	30000	no
e0210	le dinh dung	vn	hanoi	1996	19	uni	male	dunglvh96@gmail.com; 01675028845	admin	dropped	unfav	avg	somewhat	seft	g24	less12	none	b	basic		none	b	b	d		d	some	a	condpol	c	med		6000	6000	no
e0211	ho duc anh	vn	hanoi	1996	19	uni	male	no.ducanh@gmail.com; 01695616626	none	dropped	somewhat	high	high	seft	g24	g24	none	b	basic	relationship	investors	b	c	b	b	b	some	a	condpol	a	med		5000	5000	yes
e0212	bui xuan hung	vn	nghean	1994	21	uni	male	hungphuthlu.0501@gmail.com; 0989483683	salesm	notyet	unfav	high	high	somewhat	g24	g24	none	b	inprocess	mgt	saving	c	d	d	d	d	negl	a	newidea	b	med	10	500		yes
e0213	nguyen thi kim anh	vn	hungyen	1995	20	uni	female	smiletodie95@gmail.com; 096291609	admin	notyet	somewhat	high	somewhat	somewhat	g24	g24	none	b	inprocess	finance	relfriend	c	b	c	d	d	strong	a	condpol	b	med	10	1000	30000	yes
e0214	hoang van khoi	vn	hanoi	1983	32	uni	male	khoi.hanu@yahoo.com; 0968595823		running	somewhat	low	somewhat	seft	g24	g24	none	c	basic	finance	relfriend	b	b	b	b	c	some	a	newresource	c	med			50000	no
e0215	bui hoang hiep	vn	hanoi	1996	19	uni	male	hoanghiep1996us@gmail.com; facebook: Ho�ng Hi?p	admin	dropped	somewhat	high	somewhat	seft	g24	g24	some	b	inprocess	finance	relfriend	b	b	d	d	d	some	a	newresource	b					no
e0216	duong quang long	vn	hanoi	1994	21	uni	male	longdq_57@gmail.com	salesm	dropped	somewhat	high	somewhat	strong	b1224	b1224	all	c	noneed	relationship	relfriend	a	b	b	b	a	some	a	newresource	a	low	30	3000		yes
e0217	duong the chung	vn	bacgiang	1994	21	uni	male	duongthechunguet@gmail.com; 01664456089	none	notyet	somewhat	avg	somewhat	strong	g24	g24	none	b	inprocess	relationship	relfriend	c	b	d	d	d	strong	a	condpol	c	med	20	10000	10000	yes
e0218	nguyen quang trung	vn	hanam	1985	30	uni	male	ahtd21@gmail.com; 0984441687	admin	notyet	unfav	low	none	seft	g24	g24	none	c	noneed	others	none	d	d	d	f	e	none	d	condpol	a	certain				yes
e0219	nguyen xuan chien	vn	hanoi	1993	22	uni	male	chiennx.bk56@gmail.com; 0979839824	none																										no
e0220	pham huyen trang	vn	nghean	1996	19	uni	female	trangener96@gmail.com; 01697476244	admin	notyet	unfav	avg	somewhat	somewhat	g24	g24	some	b	inprocess	relationship	saving	b	c	b	e	b	strong	a	newidea	c	med	500	2000	1000	yes
e0221	tran duc luong	vn	hungyen	1996	19	uni	male	luongtdse04095@fpt.edu.vn; 0914359074	admin	notyet	fav	avg	somewhat	somewhat	g24	g24	none	b	noneed	mgt	none	a	a	c	d	c	strong	a	newresource	c	certain	1000	3000	1000	yes
e0222	le van quan	vn	hanoi	1993	22	uni	male	quanlv.56@gmail.com	none	notyet	somewhat	high	high	somewhat	g24	b1224	none	b	basic	relationship		c	c	b	b	d	strong	a	newresource	c	med				no
e0223	nguyen thi phuong	vn	hanoi	1990	25	uni	female	thanhphuong.dhnv@gmail.com; 0986018288	salesm	running	somewhat	low	somewhat	seft	g24	g24	some	a	basic			b	b	b	a	b	strong	a	newresource	c	high	5	10000	2500	no
e0224	nguyen van giap	vn	bacgiang	1994	21	uni	male	newyorkgeo94@gmail.com; 01659905398	admin	notyet	somewhat	avg	somewhat	strong	b1224	less12	none	a	inprocess	technical	none	b	a	b	f	d	strong	a	newresource	c	med	200	500000	100000	yes
e0225	hoang thu van	vn	bacgiang	1996	19	uni	female	1665865161	none	notyet	fav	avg	none	light	g24	b1224	none	c	noneed	relationship	none	a	c	d	e	e	none	d	newidea	c	med	1000	10000	100	yes
e0226	chu quynh trang	vn	hanoi	1994	21	uni	female	trangcq_57@vnu.edu.vn; 01639731969	admin	notyet	somewhat	high	high	somewhat	g24	g24	none	b	inprocess	technical	investors	a	b	b	d	d	some	a	condpol	c	certain	10000	100000	10000	yes
e0227	vu quoc hung	vn	hanoi	1993	22	uni	male	vuquochung.dcdk@gmail.com; 01645618489	none	notyet	somewhat	high	somewhat	strong	less12	g24	all	a	basic	technical	relfriend	a	b	d	c	d	strong	a	condpol	c	med	100	2500	3000	yes
e0228	hoang thi bao thai	vn	hanoi	1993	22	uni	female	baothaik61@gmail.com; 01642510103	salesm	notyet	unfav	high	somewhat	somewhat	g24	g24	none	b	basic	finance	investors	b	b	d	d	d	strong	c	condpol	c	certain				yes
e0229	le quan truong	vn	hanoi	1993	22	uni	male	lequangtruong2608@gmail.com; 01666210949	none	notyet	somewhat	avg	high	somewhat	g24	g24	none	b	basic			b	b	d		b	strong	a	newidea	c	high	21000	100000	5000	no
e0230	nguyen thi chung ha	vn	hanoi	1995	20	uni	female	chunghahd@gmail.com; 0973126610	salesm	dropped	somewhat	high	high	seft	g24	g24	some	a	inprocess	relationship	saving	b	b	b	b	b	strong	a	newidea	c	med				yes
e0231	le thi minh hang	vn	hanoi	1996	19	uni	female	hangminh1508@gmail.com; 01652910761	none	dropped	unfav	avg	none	somewhat	g24	g24	none	b	inprocess	finance	saving	a	b	d	d	d	negl	a	newresource	b	med				yes
e0232	nguyen van thuy	vn	hungyen	1994	21	uni	male	thuyhyvg@gmail.com; 01689112161	none	notyet	somewhat	avg	somewhat	strong	g24	g24	none	a	inprocess	technical	relfriend	c	b	c	f	e	some	d	condpol	c	certain	10	40000	100000	yes
e0233	nguyen thi hoi	vn	thainguyen	1996	19	uni	female	chuotham9691@gmail.com; skype: chuotngoc96		dropped	somewhat	high	high		g24	g24	all	a	inprocess	relationship	relfriend	c	b	d	a										no
e0234	nguyen hong yen	vn	thanhhoa	1994	21	uni	female	candy.plus06@gmail.com; facebook: candy.plus06@yahoo.com	salesm	running	somewhat	low	somewhat	seft	b1224	g24	some	b	inprocess	relationship	relfriend	c	d	a		d	strong	a	condpol	c	med				no
e0235	dao thi thao	vn	hanoi	1995	20	uni	female	daothithaost@gmail.com; 01676174487		running	somewhat	high	high	somewhat	g24	g24	all	a	inprocess		none	a	b	b		c	strong	a	newresource		certain				no
e0236	tran quoc truong	vn	hanoi	1992	23	uni	male	quoctruongbka@gmail.com; 01649633466	admin	dropped	somewhat	low	somewhat	somewhat	g24	g24	all	b	inprocess	mgt	relfriend	b	b	b	c	c	strong	a	condpol	c	certain				yes
e0237	hoang thi van anh	vn	hanoi	1993	22	uni	female	anhhtv_56@vnu.edu.vn	admin	notyet	somewhat	high	high	somewhat	g24	b1224	none	c	noneed	finance	relfriend	c	b	d	d	e	strong	b	condpol	b	med				yes
e0238	vuong thi hai yen	vn	hanoi	1994	21	uni	female	yenvth_56@vnu.neu.edu.vn; 01654242237	admin	dropped	somewhat	high	somewhat	somewhat	b1224	g24	all	a	basic	relationship	investors	b	b	c	d	d	strong	a	newresource	b	med	1000	1000000	5000000	yes
e0239	do thi nga	vn	bacninh	1994	21	uni	female	ngadt_57@vnu.edu.vn	admin	notyet																									no
e0240	khuc lan anh	vn	hanoi	1994	21	uni	female	khuclananh_t57@hys.edu.vn; 0966742820	none	dropped	somewhat	avg	high	somewhat	g24	g24	some	c	inprocess	relationship	gov	d	b	d	c	e	some	a	newresource	b	med				yes
e0241	nguyen hai yen	vn	quangninh	1995	20	uni	female	nguyenhaiyen.221095@gmail.com; 01649826607	admin	dropped	somewhat	high	somewhat	strong	g24	g24	some	b	inprocess		relfriend	c	d	d	e	d	some	b	newidea	c	med				no
e0242	mai the quynh	vn	hanoi	1996	19	uni	male	facebook: mai the quynh	salesm	running	fav	high	high	somewhat	g24	g24	all	b	basic	relationship	relfriend	b	b	a	c	b	strong	b	newidea	b	med	20	1000	10000	yes
e0243	doan huu phuoc	vn	namdinh	1993	22	uni	male	phuocdu.uet@gmail.com	none	dropped	somewhat	avg	somewhat	light	b1224	less12	none	a	inprocess	finance	relfriend	b	b	c		d	some	d	condpol	b	med				no
e0244	pham quoc hung	vn	hanoi	1993	22	uni	male	n.a	admin	notyet		low	none	light	g24	less12	none		noneed	others	none	d	a	c	e	e	none	d	condpol	c	low				no
e0245	luu ly	vn	hatinh	1992	23	uni	female	letam020292@gmail.com; facebook: Lanh lung luu ly	none	dropped	somewhat	avg	somewhat	somewhat	g24	g24	all	b	inprocess			c	b	d											no
e0246	pham van tien	vn	haiphong	1994	21	uni	male	phamvantienkakaka@gmail.com; 01629048480		dropped	somewhat	high	high	somewhat	g24	b1224	some	a	inprocess		relfriend	b	c	b		c	strong	a	newresource	c	certain	20	10000	20000	no
e0247	le tuan hung	vn	bacninh	1994	21	uni	male	letuanhung22@gmail.com; 01676244501	none	dropped	somewhat	high	high	somewhat	g24	g24	none	b	basic	finance	saving	b	b	d	d	d	strong	a	condpol	c	certain	10	10000	5000	yes
e0248	nguyen viet thang	vn	hanoi	1995	20	uni	male	n.a	salesm	dropped	somewhat	high	somewhat	somewhat	g24	g24	some	b	inprocess	relationship	none	c	b	c	d	d	strong	a	condpol	c	high				yes
e0249	pham van kien	vn	haiphong	1995	20	uni	male	chelscafan23101995@gmail.com; 0974924505	admin	notyet	somewhat	high	somewhat	seft	g24	b1224	none	a	noneed	product	none	b	b	d	f	e	some	b	condpol	b	low	5000	1000000000	1000000	yes
e0250	le anh tu	vn	hanoi	1995	20	uni	male	tuleanh13121995@gmail.com; 01636335764	pom	notyet	somewhat	avg	somewhat	somewhat	g24	g24	some	b	inprocess	technical	saving	c	b	d		e	negl	c	newresource	b	low				no
e0251	nguyen van nhat	vn	hatinh	1995	20	uni	male	nhatnv_58@vnu.edu.vn; 0989421317	none	notyet	somewhat	low	none	somewhat	g24	g24	none	c	noneed	finance	relfriend	c	c	d		e	negl	d	condpol	c	med				no
e0252	tran van do	vn	vinhphuc	1995	20	uni	male	khanhdo013@gmail.com; 0978667624	salesm	dropped	fav	avg	somewhat	somewhat	b1224	less12	some	b	basic		relfriend	b	a	d	d	d	some	a	newidea	c	med	50	50000	75000	no
e0253	phan thi thuy van	vn	nghean	1994	21	uni	female	vanphanthithuyvan@gmail.com; 01666970138	none	dropped	somewhat	high	somewhat	seft	g24	b1224	none	b	basic		relfriend	b	b	c		d	strong	a	newresource	c	med				no
e0254	phan thi thu hang	vn	thaibinh	1996	19	uni	female	thuhangphan96@gmail.com; 0987624746	none	dropped	somewhat	avg	high	somewhat	g24	g24	some	b	inprocess	mgt		b	b	c	c	d	strong	b	newresource	c	med	100	5000	2000	no
e0255	nguyen thi hong thu	vn	hanoi	1996	19	uni	female	nguyenthubkhn@gmail.com; 01636692196	admin	notyet	somewhat	avg	high	seft	g24	g24	none	a	inprocess			c	b	a	d	d	strong	b	condpol	c	med		10000	5000	no
e0256	pham duy thanh	vn	vinhphuc	1994	21	uni	male	thanhcan94@gmail.com	hmr	notyet	somewhat	low	somewhat	somewhat	b1224	less12	none	b	inprocess	relationship		c	b	c	d	d	strong	a	condpol	b	med				no
e0257	phi thi thu	vn	haiduong	1994	21	uni	female	nobitavnu@gmail.com	none	notyet	somewhat	high	high	somewhat	g24	g24	none	b	noneed	product	none	b	a	c	d	d	strong	a	newidea	c	high	2000	5000	3500	yes
e0258	nguyen thi phuong	vn	hanoi	1995	20	uni	female	suuahn@gmail.com; 0987915820	none	dropped	fav	avg	high	somewhat	g24	g24	none	b	inprocess	finance	relfriend	b	b	b		c	strong	a	newidea	c	med	4	120000	240000	no
e0259	nguyen thi ngan	vn	laocai	1994	21	uni	female	ngantranle1294@gmail.com; 0989019720	none	dropped	fav	avg	somewhat	somewhat	g24	g24	some	b	inprocess	product	none	b	c	d	d	d	strong	a	newresource	c	high				yes
e0260	pham thanh tung	vn	haiduong	1994	21	uni	male	phamthanhtung2671994@gmail.com; 01649397079	admin	dropped	unfav	high	high	strong	g24	g24	none	c	noneed		relfriend	c	d	d		e	some	d	newresource	b	med	2			no
e0261	nguye thi tuyet trinh	vn	hanoi	1996	19	uni	female	tmakeno@gmail.com; 0975390538	admin	running	somewhat	high	somewhat	somewhat	g24	g24	none	b	inprocess	mgt	relfriend	c	b	c	d	d	strong	a	condpol	c	low	15	5000	1000	yes
e0262	nguyen van vu	vn	hanoi	1996	19	uni	male	nguyenvanvu14030521@gmail.com; 0983841325	admin	notyet	unfav	low	none	somewhat	g24	g24	none	b	basic	mgt	relfriend	c	c	d	a	d	strong	a	newresource	c	certain	3000	5000	50000	yes
e0263	nguye tuan anh	vn	bacgiang	1996	19	uni	male	n.a	pom	dropped	somewhat	avg	somewhat	somewhat	g24	less12	none	c	noneed	technical	investors	b	b	b	b	d	some	d	newidea	a	low				yes
e0264	nguyen van luan	vn	namdinh	1995	20	uni	male	nguyenluan130795@gmail.com; 0978637644	admin	notyet	somewhat	high	somewhat	somewhat	g24	less12	none	b	inprocess	finance	investors	a	c	c		d	some	a	newidea	a					no
e0265	bui duy khanh	vn	hanoi	1996	19	uni	male	buiduykhanh96@gmail.com	none	notyet	unfav	low	somewhat	somewhat	g24	g24	none	b	inprocess	technical	none	c	a	d	f	e	none	d	condpol	c	certain				yes
e0266	tran van cong	vn	namdinh	1995	20	uni	male	trancong529@gmail.com; 0989715425	admin	dropped	somewhat	avg	somewhat	somewhat	g24	less12	all	b	inprocess	finance	relfriend	c	c	c		d	strong	b	newresource	c	med				no
e0267	nguye thi nham	vn	bacninh	1993	22	uni	female	nhamqg93@gmail.com; 01697016909	none	notyet	somewhat	avg	high	somewhat	b1224	g24	none	b	noneed	finance	relfriend	d	d	d	d	d	strong	a	condpol	c	high	100	500000	100000	yes
e0268	nguyen van quyen	vn	haiduong	1994	21	uni	male	vanquyen.uet@gmail.com; 0975807369	admin	notyet	somewhat	high	high	somewhat	b1224	less12	none	b	noneed	finance	relfriend	b	b	d	d	d	strong	a	condpol	b	med		25000	2000	yes
e0270	le thi minh hoa	vn	hanoi	1994	21	uni	female	minhhoa94.dhtm@gmail.com; 0979657048	hmr	dropped	somewhat	high	somewhat	somewhat	b1224	b1224	some	b	inprocess	finance	saving	c	c	b	d	e	some	a	newresource	b	low				yes
e0271	truong van thoai	vn	nghean	1993	22	uni	male	thoaitruong.vnu@gmail.com; 01662006123	hmr	notyet	somewhat	avg	somewhat	somewhat	g24	g24	some	b	basic	technical	investors	b	b	c	d	c	some	b	newresource	b	med				yes
e0272	nguyen thi hoai	vn	haiphong	1993	22	uni	female	hoaint_56@vnu.edu.vn	none	notyet	unfav	avg	none	somewhat	g24	g24	none	c	noneed	finance	none	d	d	d	b	e	none	d	never	c	certain		100000	2000000	yes
e0273	tran van hai dung	vn	hanoi	1993	22	uni	male	tranvanhaidung@gmail.com; 0969650083	salesm	running	fav	high	high	seft	g24	g24	all	b	basic	product	investors	a	a	d	d	c	strong	a	newresource	c	med	100	200000	50000	yes
e0274	vu thi thanh huong	vn	hanoi	1994	21	uni	female	huongvtt1994@gmail.com; 0962919840	none	dropped	somewhat	high	somewhat	seft	g24	g24	none	b	inprocess		none	c	b	d		d	strong	a	newidea	c	med	10	500	2000	no
e0275	vu dinh luat	vn	haiduong	1994	21	uni	male	vudinhluat7394@gmail.com; 0984254592	none	dropped	somewhat	avg	somewhat	strong	b1224	b1224	some	b	basic	finance	relfriend	c	c	b	e	d	strong	a	condpol	c	med	100	1000	6000	yes
e0276	bui thi thuy hang	vn	haiphong	1994	21	uni	female	buithuyhangk58ls@gmail.com	salesm	dropped	somewhat	low	somewhat	seft	g24	g24	none	b	inprocess	finance	saving	b	b	d	b	d	strong	a	newidea	c	med	4000	200000000000		yes
e0277	le van phu	vn	hungyen	1993	22	uni	male	daskes1803@gmail.com; 01694709176	admin	dropped	somewhat	avg	somewhat	somewhat	g24	g24	none	a	basic	relationship	relfriend	c	b	c	d	d	some	a	newresource	b	med	20	2000	5000	yes
e0278	thai huu dong	vn	hatinh	1995	20	uni	male	dongth_58@vnu.edu.vn; 0962623153	admin	dropped	unfav	high	somewhat	seft	g24	b1224	all	b	inprocess	relationship	relfriend	c	b	c	c	d	some	b	newidea	b	med		13000	1000000	yes
e0279	le cong hau	vn	namdinh	1995	20	uni	male	haulc_58@vnu.edu.vn; 0963359626	salesm	dropped	unfav	avg	none	strong	g24	g24	none	a	good	finance	saving	b	a	a	f	b	strong	a	newidea	c	high		15000	1000000	yes
e0280	mac thi dang dung	vn	hanoi	1996	19	uni	female	macdungftu53@gmail.com; 01696658747	none	notyet	somewhat	avg	somewhat	strong	b1224	g24	some	a	inprocess		saving	b	b	b		d	strong	a		b	med	25	120000	2500	no
e0281	n.a	vn	hanoi	1995	20	uni	female	n.a		dropped	somewhat	avg	somewhat	somewhat	b1224	less12	some	b	inprocess		relfriend	b	b	d	a	d	some	b	newidea	c	med				no
e0282	hoang huu phuc	vn	hanoi	1993	22	uni	male	phuc240493@gmail.com; 01233388338		dropped	fav	high	high	seft	g24	g24	all	a	good	finance		a	a	d		c	strong	a	newresource	c	certain	1000	10000000	5000000	no
e0283	mai thanh yen	vn	hanoi	1995	20	uni	female	maithanhyen95@gmail.com	admin	dropped	somewhat	high	somewhat	somewhat	g24	g24	some	b	inprocess		investors	b	b	c	c	d	some	a	condpol	c	med				no
e0284	nguyen thi ha yen	vn	yenbai	1993	22	uni	female	nguyenthihayen@gmail.com; skype: saboteut168	salesm	dropped	somewhat	high	somewhat	light	g24	g24	some	b	inprocess	finance	none	b	b	d	f	c	strong	a	newidea	c	med	20	18000	9000	yes
e0285	luong thi huyen trang	vn	vinhphuc	1996	19	uni	female	trangluonghuyenbth@gmail.com; 01693738494	none	dropped	somewhat	high	somewhat	somewhat	g24	g24	none	b	inprocess	technical	relfriend	c	b	c	d	d	some	b	newresource	c	med	30	1500	3000	yes
e0286	nguyen thi huyen trang	vn	thanhhoa	1996	19	uni	female	14020719@vnu.edu.vn; 0983567014	none	dropped	unfav	high	high	seft	g24	g24	some	b	basic	relationship	none	b		a	d	d	strong	c	condpol	b	high	3	100000	10000	no
e0287	tran hoang thanh	vn	hanoi	1996	19	uni	male	phuthuybongtoi@gmail.com; 0969190464	salesm	dropped	somewhat	avg	somewhat	seft	g24	g24	some	b	basic	finance	relfriend	b	b	c	f	c	negl	a	condpol	c	med	100	15000	50000	yes
e0288	bui thi xuan chinh	vn	quangninh	1996	19	uni	female	xuanchinhajc@gmail.com; 01672605850	none	dropped	somewhat	avg	somewhat	light	g24	g24	all	b	noneed	finance	saving	c	c	d	f	d	strong	b	condpol	c	med	30	1000	3000	yes
e0290	ha thi xuan	vn	hanoi	1996	19	uni	female	xuanht96@gmail.com; 0982657844	salesm	running	somewhat	low	none	seft	g24	b1224	all	b	basic	product		d	d	a	d	c	strong	a	newresource	c	certain	75	100000	20000	no
e0291	nguyen xuan hai	vn	hanoi	1993	22	uni	male	hainx.best01@gmail.com; 01658977442	salesm	dropped	somewhat	high	high	seft	b1224	less12	all	b	inprocess	finance	relfriend	b	b	b	a	d	strong	a	newresource	c	med	30	100000	80000	yes
e0292	vu thuy dung	vn	hanoi	1996	19	uni	female	thuydung.goahead@gmail.com; 01676735443	admin	dropped	somewhat	avg	high	light	less12	g24	all	b	inprocess		none	c	c	c	a	b	strong	a	condpol	c	med				no
e0293	pham thi hoa	vn	haiduong	1994	21	uni	female	phamthihoa10111994@gmail.com; 01642347369	none	notyet	somewhat	avg	none	somewhat	g24	g24	none	c	basic	technical	none	d	c	d	d	e	none	d	newresource	c	med				yes
e0294	tran nhu thuat	vn	hanoi	1996	19	uni	male	01628390293	none	notyet	somewhat	high	somewhat	somewhat	g24	g24	none	b	noneed	mgt	none	d	b	c	c	d	strong	a	condpol	c	certain	10000	5000000	1000000	yes
e0295	hoang minh tuan	vn	hanoi	1996	19	uni	male	blacknessninja@gmail.com; 0974129740	salesm	notyet	fav	avg	high	somewhat	g24	less12	all	a	basic	finance	investors	c	b	b	b	a	some	a	newidea	c	med				yes
e0296	nguyen huu hoang son	vn	hanoi	1996	19	uni	male	n.a	admin	notyet	somewhat	low	somewhat	seft	g24	g24	none	b	inprocess	finance	none	b	c	d	d	d	some	b	condpol	b	certain				yes
e0297	nguyen thanh tung	vn	hanoi	1996	19	uni	male	n.a	none	notyet	unfav	low	somewhat	seft	g24	g24	none	c	noneed		none	c	c	d	f	d	none	a	condpol	c	certain				no
e0298	pham van truong	vn	hanoi	1994	21	uni	male	truongpvnet@gmail.com; 01647940162	admin	dropped	fav	high	somewhat	seft	b1224	b1224	none	a	basic		relfriend	c	c	d		d	strong	b	newidea	c	high	200	50000	25000	no
e0299	vu dinh hai	vn	hanoi	1994	21	uni	male	vuhai94@gmail.com	hmr																										no
e0300	le huy quyet	vn	hanoi	1995	20	uni	male	lee12817@gmail.com; 0942581105	pom	notyet	unfav	low	somewhat	strong	g24	g24	all	b	inprocess		relfriend	b	b	c		d	strong	a	condpol	b	med				no
e0301	nguyen thi thao	vn	hanoi	1994	21	uni	female	nguyenthao838@gmail.com; facebook: thaocoj net	admin	dropped	unfav	high	somewhat	light	b1224	g24	none	b	inprocess	finance	none	c	c	d	d	d	some	c	newidea	c	low				yes
e0302	dau manh quang	vn	nghean	1994	21	uni	male	manhquang144@gmail.com; 0948682045	none	notyet	somewhat	avg	somewhat	somewhat	less12	less12	none	b	noneed	relationship	none	b	c	d	c	d	strong	c	newresource	b	high				yes
e0303	nguyen thuy linh	vn	ninhbinh	1995	20	grad	female	linh7995@gmail.com; 0984354931	finance	dropped	somewhat	avg	somewhat	seft	g24	g24	none	c	basic	finance	investors	a	a	b	b	b	some	b	newresource	b	med	1000	50000	500000	yes
e0304	chu thi tham	vn	hanoi	1993	22	uni	female	chuthamhlu@gmail.com; 01664707311	none	notyet	fav	high	high	somewhat	g24	g24	some	b	inprocess	others	relfriend	b		d	f	d	some	a	condpol	c					no
e0305	tran thi trang quyen	vn	hungyen	1993	22	uni	female	trangquyen.dr@gmail.com; 01658965312	admin	notyet	fav	high	somewhat	strong	b1224	g24	none	b	inprocess	finance	relfriend	a	a	d	d	d	strong	b	newresource	c	med				yes
e0306	mai thu thuy	vn	hanoi	1995	20	uni	female	maithuthuy3803.hlu@gmail.com; 0982141739	none	dropped	somewhat	low	somewhat	somewhat	g24	g24	some	c	noneed		relfriend	c	b	d		d	none	c		b	low				no
e0307	nguyen thi huong	vn	hanoi	1995	20	uni	female	emlacongaihlu@gmail.com; skype: huonghomhinh.1995	none	notyet	unfav	high	somewhat	seft	g24	g24	none	c	inprocess	finance	none	c	c	d	e	e	strong		newresource						no
e0308	bui quang huan	vn	namdinh	1996	19	uni	male	huan.vnua@gmail.com; facebook: huan bui	admin	dropped	somewhat	avg	somewhat	seft	g24	g24	some	b	inprocess		saving	c	c	d		d	some	a	newidea	c	certain	50	10000		no
e0309	vu tuan duong	vn	hungyen	1996	19	uni	male	duong vu	none	dropped	somewhat	high	somewhat	light	g24	g24	none	b	inprocess	product	relfriend	b	b	d	c	b	strong	a	newresource	c	med				yes
e0310	truong thi dung	vn	hanoi	1996	19	uni	female	truongthidung@gmail.com; 0974342974	none	dropped	unfav	avg	high	somewhat	less12	g24	some	b	inprocess	finance	relfriend	c	c	b	d	d	strong	a	newidea	b	certain	3	200	500	yes
e0311	do tien thanh	vn	hanoi	1996	19	uni	male	thanhdo9699@gmail.com; 0963273750	none	dropped	unfav	avg	high	somewhat	less12	g24	some	b	inprocess	finance	relfriend	c	c	b	d	d	strong	a	newidea	b	certain	20	1000	300	yes
e0312	do thi trang	vn	hanoi	1993	22	uni	female	trangk56qtkd@gmail.com; 01688556924	none	dropped	somewhat	high	somewhat	somewhat	g24	g24	none	c	inprocess	relationship	none	b	b	d		d	some	a		c	high	15		2400	no
e0313	nguyen van dao	vn	bacgiang	1996	19	uni	male	hoangdaok59uet@gmail.com; 0979652438	none	notyet	somewhat	avg	somewhat	somewhat	b1224	b1224	none	b	inprocess	relationship	relfriend	b	b	c	c	d	negl	c	condpol	c	high	3	200	500	yes
e0314	vu thi thanh hai	vn	hanoi	1994	21	uni	female	vuhai1006@gmail.com; 0962919837	none	notyet	unfav	high	somewhat	somewhat	b1224	less12	some	b	inprocess	technical	relfriend	c	c	c	f	d	some	c	newresource	c	med		5000000	5000000	yes
e0315	nguyen duc hieu	vn	ninhbinh	1995	20	uni	male	kkxomcan@gmail.com	none	notyet	unfav	high	somewhat	somewhat	b1224	less12	some	b	inprocess	technical	relfriend	c	c	c	f	d	some	c	newresource	c	med		500000	500000	yes
e0316	phan nhu bac	vn	hanoi	1995	20	hs	male	phannhubac@gmail.com; 01659590365	salesm	running	fav	high	high	seft	g24	g24	all	a	basic	mgt	saving	a	b	c	f	c	strong	a	newresource	c	certain	100	2000	20000	yes
e0317	nguyen van son	vn	hanoi	1993	22	uni	male	sonnv.ict@gmail.com	none	dropped	somewhat	avg	somewhat	somewhat	g24	g24	all	a	inprocess			a	b	d		d	some	a	newresource	b	med	100	50000		no
e0318	nguyen tuan duong	vn	hanoi	1990	25	uni	male	tuanduongvnn@gmail.com; 0932227077	salesm	running	unfav	avg	somewhat	somewhat	b1224	g24	all	a	inprocess	technical	relfriend	a	a	c	d	b	strong	a	newresource	c	certain	500			yes
e0319	ngo duc ky	vn	nghean	1994	21	uni	male	dukky208@gmail.com; 01659125423	salesm	notyet	somewhat	avg	somewhat	seft	g24	g24	all	b	inprocess	product	none	b	b	d	d	c	strong	a	newidea	c	high	1500	500000	100000	yes
e0320	tran van dang	vn	hungyen	1995	20	uni	male	tranvandang95.dhdl@gmail.com	none	notyet	fav		high	somewhat	g24	less12	all	a	good	finance	relfriend	a	a	b	a	a	strong	c	newresource	b	med				no
e0321	kieu van thai	vn	thanhhoa	1995	20	uni	male	kieuthai9x@gmail.com; 0978500571	admin	notyet	somewhat	low	somewhat	somewhat	b1224	b1224	none	b	inprocess		relfriend	c	b	c		d	some	c	condpol	c	low				no
e0322	nguyen sy minh	vn	bacninh	1993	22	uni	male	caominh.uet@gmail.com; 01675604262	admin	notyet	somewhat	low	somewhat	somewhat	g24	g24	none	b	inprocess	relationship	relfriend	b	b	b	f	d	strong	a	newidea	c	certain				yes
e0323	tran quan cuong	vn	bacninh	1995	20	uni	male	quangcuong0808@gmail.com; 01667779226	none	notyet	somewhat	avg	somewhat	somewhat	less12	b1224	none	c	inprocess	mgt	investors	c	a	d	c	e	negl	d	newresource	c	med	500			yes
e0324	pham anh tai	vn	hanoi	1990	25	uni	male	taipa.ftu@gmail.com; 0973036845	admin	dropped	somewhat	high	high	somewhat	g24	g24	none	b	inprocess		relfriend	b	b	d		d	strong	a	condpol		certain				no
e0325	le van tung	vn	vinhphuc	1994	21	uni	male	tungngoanhienvodoi@gmail.com	salesm	dropped	unfav	low	high	light	g24	g24	none	c	noneed		none	d	d	d	d	d	strong	a	condpol	c	certain	100	1000	1000000000	no
e0326	nguyen manh quan	vn	hanoi	1994	21	uni	male	manhquanexpress@gmail.com; 0987983580	salesm	running	somewhat	avg	somewhat	light	b1224	g24	some	b	inprocess	technical		c	b	a		d	some	a	condpol	b	med		500000	1000000	no
e0327	nguyen van tuan	vn	haiphong	1988	27	uni	male	anthongnguyen1203@gmail.com; 0904367645	pom	dropped	somewhat	avg	somewhat	light	g24	g24	none	a	inprocess	relationship		d	b	b	d	c	some	a	newresource	c	med	20	10000000	5000000	no
e0328	hoang le huy	vn	laocai	1995	20	uni	male	lehuy950620@gmail.com; 01626110934	admin	notyet	somewhat	high	somewhat	somewhat	g24	g24	none	b	inprocess	others	none	b	d	c	d	d	strong	a	newresource	c	certain	10	100000	200000	no
e0329	ngo van tan	vn	hanoi	1994	21	uni	male	tannv_57@vnu.edu.vn	admin	notyet	somewhat	high	somewhat	somewhat	g24	g24	none	b	inprocess	relationship	investors	c	b	d	b	d	some	a	newresource	b	med	50	4000	1000	yes
e0330	vu trung kien	vn	hanoi	1995	20	uni	male	vtk5995@gmail.com; 01262483662	salesm	dropped	somewhat	avg	somewhat	seft	g24	b1224	some	b	inprocess	product	none	c	c	d	a	d	strong	a	newresource	c	certain	500	5000	5000	yes
e0331	tran tuan linh	vn	hanoi	1995	20	uni	male	linhtt_58@vnu.edu.vn	none	notyet	unfav	low	somewhat	somewhat	b1224	b1224	none	b	inprocess		relfriend	c	c	c		d	some	a	newresource	b	high	5	100000	1000	no
e0332	giang thi huyen trang	vn	ninhbinh	1996	19	uni	female	gtrang196@gmail.com; 01656804452	admin	notyet	somewhat	low	somewhat	seft	b1224	g24	none	b	inprocess	product	saving	c	c	d	d	d	some	c	newidea	c	med		100000	70000	yes
e0333	do tra my	vn	hanoi	1996	19	uni	female	96dotramy@gmail.com; 01644315303	none	dropped	somewhat	avg	somewhat	seft	g24	g24	none	b	inprocess	finance	none	b	a	d	f	d	negl	a	newresource	c	med		1000000	500000	yes
e0334	vo thi thanh hoa	vn	hatinh	1993	22	uni	female	thanhhoa.qtb@gmail.com	none	notyet	somewhat	avg	high	strong	g24	g24	all	c	inprocess	relationship	relfriend	c	b	c	d	e	strong	c	newresource	c	med				yes
e0335	to huu thang	vn	hanoi	1994	21	uni	male	chemicalengineer94@gmail.com; 01699407624	none	notyet	somewhat	high	high	strong	g24	g24	none	a	noneed			b	b	d	c	d	strong	c	newidea	c	certain	5000	200000	500000	no
e0336	trieu thi viet anh	vn	thainguyen	1993	22	uni	female	trieuthivietanh@gmail.com	hmr	running	fav	high	high	somewhat	b1224	b1224	some	b	inprocess	product		b	b	b	d	c	strong	a	condpol	b	med	1000	25000	50000	no
e0337	ta quang nam	vn	bacninh	1994	21	uni	male	hoahuongduong0108@gmail.com; 01667387365	admin	dropped	somewhat		somewhat	seft	g24	g24	all	a	good			a	b	b	d	d	strong	a	condpol	c	med	10	100000	150000	no
e0338	tran thi hue	vn	hungyen	1992	23	uni	female	tranhuevnu@gmail.com; 01695120916	admin	dropped	unfav	avg	high	strong	g24	g24	some	b	inprocess	finance	relfriend	b	a	d	d	d	negl	b	newidea	b	med	3000	1000000	5000000	yes
e0339	mai thi dung	vn	hanoi	1991	24	uni	female	maidung.0110@gmail.com; 01654598934	salesm	dropped	somewhat	high	somewhat	somewhat	b1224	g24	some	b	basic	relationship	relfriend	b	a	b	d	c	strong	a	newresource	b	med	1000	1000000	500000	yes
e0340	nguyen van tuynh	vn	namdinh	1995	20	uni	male	tuynhnv_58@vnu.edu.vn; 01697994171	admin	notyet	somewhat	low	somewhat	light	g24	g24	none	b	inprocess	others	none	c	d	d	e	e	negl	b	newresource	b	high				yes
e0341	tao van cuong	vn	hanoi	1993	22	uni	male	taocuongcdt@gmail.com; 01659017457	hmr	dropped	fav	high	high	somewhat	g24	g24	some	a	good	finance	relfriend	b	b	b	c	b	strong	b	newresource	c	high	900	40000	30000	yes
e0342	nguyen hoang nguyen	vn	hanoi	1993	22	uni	male	nguyennh.k56.uet.93@gmail.com; 01694817529	salesm	running	somewhat	avg	somewhat	seft	g24	g24	all	a	good	relationship	relfriend	b	a	a	a	d	none	c	condpol	c	high				yes
e0344	nguyen thi phuong thao	vn	thaibinh	1996	19	uni	female	01654254198		running	somewhat	high	high	light		g24	all	a	good		saving	c	b	c	c	b	strong		newidea	c	certain				no
e0345	nguyen xuan tuyen	vn	namdinh	1996	19	uni	male	xuantuyen2302@gmail.com; 0989266596	none	dropped	somewhat	avg	somewhat	seft	g24	g24	some	b	basic	finance	relfriend	b	b	d	c	d	strong	a	newresource	c	low				yes
e0346	pham van dai	vn	hungyen	1996	19	uni	male	vandai0202@gmail.com; van dai	none	dropped		low	somewhat	light	g24	g24	all	b	inprocess	others	relfriend	b	b	c	d	d	some	a	condpol	c	med				no
e0347	tran thi lan anh	vn	thanhhoa	1994	21	uni	female	tranlananh1507@gmail.com; 01693428919	none	dropped	somewhat	high	somewhat		b1224	g24	some	b	inprocess			c	c	b		c	strong	a	newresource	c	med	7			no
e0348	hoang thi bich ngoc	vn	namdinh	1993	22	uni	female	ngocbich.hnue.93@gmail.com	none	dropped	somewhat	avg	somewhat	seft	g24	g24	none	b	inprocess		relfriend	c	c	d	d	e	negl	a	newidea	c	low	7			no
e0349	nguyen huy cuong	vn	haiduong	1994	21	uni	male	nguyenhuycuong.uet@gmail.com; 01658977114	none	notyet	somewhat	avg	none	somewhat	g24	g24	none		noneed	finance	relfriend	c	a	d	a	e	some	d	newresource	b	low				no
e0350	nguyen van tuong	vn	hungyen	1994	21	uni	male	tuongnguyenvan66@gmail.com; 01636059326	salesm	notyet	unfav	low	somewhat	somewhat	g24	g24	none	b	noneed	relationship	relfriend	c	c	d	e	d	strong	a	newresource	c	med				yes
e0351	nguyen dang co	vn	thaibinh	1995	20	uni	male	nguyendangco.95@gmail.com; 01674522387		dropped	unfav	low	somewhat	light	g24	g24	none	b	inprocess		saving	b	c	d											no
e0352	mai thuy trang	vn	thanhhoa	1996	19	uni	female	khanhhangmai@gmail.com; 01633137239	admin	dropped	unfav	low	none	seft	g24	g24	none	b	inprocess		none	c	c	d		d	some	b	condpol	c	high		150000	10000	no
e0353	cao viet hung	vn	thaibinh	1994	21	uni	male	viethung131vfu@gmail.com; 01659779362	none	dropped	unfav	low	somewhat	seft	less12	less12	none	b	inprocess	finance	relfriend	c	c	d	d	d	strong	b	newidea	c	low	100	3000000	5000000	yes
e0354	vu minh phuong	vn	langson	1995	20	uni	female	phuongls1102@gmail.com; 0974188356	none	dropped	somewhat	low	somewhat	seft	g24	b1224	some	b	inprocess	finance	saving	c	b	c	c	b	strong	a	condpol	c	med	150	700000	4000000	yes
e0355	duong thi sang	vn	hanoi	1993	22	uni	female	sangdt_56@vnu.edu.vn; 0946306602	none	notyet	unfav	low	somewhat	somewhat	g24	g24	none		basic	relationship	saving	c	b	c	b	b	none	b	condpol	b	med	100	10000	10000	no
e0356	hoang ha	vn	haiphong	1994	21	uni	female	hah_570@vnu.edu.vn; 01642144325	none	notyet	somewhat	avg	somewhat	somewhat	g24	g24	some	b	basic	relationship	investors	b	b	c	c	b	some	c	condpol	b	med	100	50000	100000	yes
e0357	vu thi dung	vn	haiduong	1994	21	uni	female	thuydung03101994@gmail.com	none															d	c	d	strong	b	newresource	b	low	100	50000	100000	no
e0358	hoang thi thanh tam	vn	hungyen	1995	20	uni	female	tamhttk58@gmail.com; 01686621007	none	notyet	somewhat	avg	somewhat	somewhat	g24	g24	some	b	basic	relationship	investors	b	b	c	c	b	some	c	condpol	b	med	100	50000	100000	yes
e0359	nguyen xuan hieu	vn	tuyenquang	1990	25	uni	male	hieudongchuong@gmail.com; 01664451182	pom	dropped	unfav	high	somewhat	somewhat	less12	less12	none	a	good	relationship	saving	a	a	b	b	d	strong	a	newidea	c	med	15	2000	1000	yes
e0360	do minh phuong nam	vn	hanam	1994	21	hs	male	namchienbinh@gmail.com; 0988202898	salesm	running	fav	high	high	seft	g24	g24	all	a	inprocess	relationship	investors	a	a	b		c	strong	a	condpol	c	certain	1000	500000	300000	no
e0361	nguyen thuc trinh	vn	hanoi	1996	19	uni	female	thuctrinhhnue@gmail.com; 0968429887	admin	running	unfav	avg	somewhat	somewhat	g24	g24	some	b	inprocess	finance	relfriend	c	b	c	d	d	some	c	newresource	b	certain	500	5000000		yes
e0362	le anh quan	vn	hanoi	1990	25	grad	male	aquanpro.2@gmail.com; 01628553293	pom	running	fav	high	high	strong	g24	g24	all	a	good	technical	relfriend	a	a	a	f	a	strong	a	newresource	c	high	10	10000	100000	yes
e0363	hoang van thanh	vn	hanoi	1996	19	uni	male	hoangthanh751996@gmail.com	admin	notyet	somewhat	avg	somewhat	somewhat	g24	g24	none		basic	technical	gov	b	c	b	c	d	strong	b	newresource	b	high		10000	20000	no
e0364	phan van vuong	vn	bacninh	1996	19	uni	male	phanvuong007@gmail.com	admin	dropped	somewhat	high	somewhat	somewhat	g24	g24	all		inprocess	finance	relfriend	b	b	c	f	c	strong	a	condpol	c	high	10000	100000	100000	no
e0365	tran minh thanh	vn	hanoi	1996	19	uni	male	thanhtm59cntt@gmail.com; 0978589146	none	dropped	somewhat	high	somewhat	somewhat	g24	g24	none	b	inprocess	relationship	relfriend	b	b	d	d	d	strong	a	newresource	c	med	10000	5000	3000	yes
e0367	tran thi thanh huong	vn	hanoi	1993	22	uni	female	tranthithanhhuongnd93@gmail.com; 01648560132	admin	dropped	unfav	avg	somewhat	somewhat	g24	b1224	some	b	basic	technical	saving	c	c												no
e0368	nguyen van long	vn	quangninh	1994	21	uni	male	longnv5994@gmail.com; 0967964360		notyet	unfav	avg	none	light	b1224	b1224	none	b	inprocess		none	a	b	d	d	b	strong	a	newresource	c					no
e0369	nguyen viet huong	vn	hanoi	1994	21	uni	male	huongnv_57@vnu.edu.vn; 01649606530	none	running	somewhat	avg	somewhat	strong	g24	g24	some	b	inprocess			b	a	c		d	strong	a	condpol	c	med	1000			no
e0370	le minh quan	vn	hanoi	1994	21	uni	male	lmquan23994@gmail.com; 01699611569	none	dropped	somewhat	avg	somewhat	light	b1224	b1224	none	a	good	technical	relfriend	c	b	c	c	c	some	a	newresource	c	high				yes
e0371	le duc thien	vn	namdinh	1996	19	uni	male	nhokvjp96n@gmail.com; facebook: cay xi lanh	none	notyet	somewhat	high	high	seft	g24	g24	some	b	inprocess		relfriend	c	d	d	d	d	strong	a	newidea	c	med	100			no
e0372	lai thi sao mai	vn	hanoi	1996	19	uni	female	0982977382; facebook: sao mai	none	running	fav	high	high	seft	g24	g24	all	b	inprocess		none	b	b	c	c	c	strong	a	newidea	c	certain	100	10000	1000	no
e0373	nguyen thi thu ha	vn	hanam	1996	19	uni	female	thuhakinhcong@gmail.com; 0967965149						somewhat	g24	g24	some	b	inprocess	finance	relfriend			d	e	d	strong	a	condpol	c	med				no
e0374	nguyen van quang	vn	haiphong	1996	19	uni	male	nvquang1311@gmail.com; 0936966991	none	notyet	somewhat	high	high	strong	g24	g24	all	b	inprocess	finance	relfriend	b	b	d	f	d	strong	b	condpol	c	high	500	500000	300000	yes
e0375	pham hong phuong	vn	thaibinh	1996	19	uni	female	xinh_mit@yahoo.com	admin	dropped	somewhat	high	high	seft	g24	g24	all	a	inprocess	others	none	c	b	b	d	b	strong	a	newresource	c	high	500000	3000000	2000000	yes
e0376	nguyen van thanh	vn	phutho	1995	20	uni	male	nguyenthanhpt95@gmail.com; facebook: thanh nguyen	admin	notyet	somewhat	high	somewhat	light	g24	g24	all	a	inprocess	technical	investors	a	b	b		b	strong	a	newidea	c	certain				no
e0377	bui thi hien	vn	thanhhoa	1996	19	uni	female	kettybui116@gmail.com; 01628869660	admin	dropped	somewhat	low	somewhat	seft	g24	g24	none	b	inprocess		saving	c	b	b		d	strong	a	newresource	c	high	5	16000	10000	no
e0378	dao thi hue	vn	hungyen	1994	21	uni	female	daoduckhing@gmail.com; 0962622154	admin	running	somewhat	avg	somewhat	light	g24	g24	all	b	inprocess	mgt	relfriend	c	b	b	d	d	strong	a	newidea	c	high	100	10000	2000	yes
e0379	tran thi bich phuong	vn	haiphong	1995	20	uni	female	phuong20143541@gmail.com; facebook: bich phuong aries	salesm	running	somewhat	high	somewhat	seft	g24	g24	all	b	basic	relationship	saving	c	c	a	f	c	strong	b	newresource	c	high	10000	60000	30000	yes
e0380	nguyen thi huong thao	vn	haiphong	1996	19	uni	female	nthao2412@gmail.com; 01626794098	none	running	somewhat	high	high	somewhat	g24	g24	all	b	inprocess	relationship	relfriend	c	a	b	b	c	strong	a	newresource	c	high	100	10000	100000	yes
e0381	bui dang hiep	vn	hanoi	1995	20	uni	male	hiepbd2111@gmail.com; facebook: hiep bui	hmr	dropped	fav	avg	somewhat	strong	g24	g24	some	b	basic	others	relfriend	b	b	b	c	d	strong	a	newresource	c	med		10000000		yes
e0382	dao thi hien	vn	namdinh	1995	20	uni	female	daohien.vcu95@gmail.com; 1688144761	admin	dropped	fav	high	high	strong	g24	g24	some	b	basic	finance	relfriend	a	a	b	d	d	strong	a	condpol	c	high		100	50	yes
e0383	do quy tong	vn	thaibinh	1994	21	uni	male	doquytong1994@gmail.com; 01678917804	salesm	dropped	fav	high	high	strong	g24	g24	all	a	basic			b	a	c		c	strong	a	newresource	c	med	50	960	1500	no
e0384	nguyen tien nguyen	vn	hanoi	1996	19	uni	male	nguyenneu96@gmail.com; 01666490023	salesm	dropped	somewhat	avg	high	seft	g24	g24	all	b	inprocess	finance	relfriend	b	b	b		b	strong	b	newresource	c	certain	500	1000	500	no
e0385	nguyen thi thuan	vn	hanoi	1994	21	uni	female	thuannguyen.hys@gmail.com; 01688618917	salesm	dropped	somewhat	high	somewhat	seft	less12	b1224	all	b	basic		investors	c	d	d		c	strong	a	newresource	c	low	50	2000000000	1000000000	no
e0386	bui thi minh	vn	hanoi	1995	20	uni	female	minhminh.hd.95@gmail.com; 01628100901	none	notyet	somewhat	high	high	seft	g24	g24	some	b	inprocess	technical	saving	b	c	d	f	d	strong	a	condpol	c	certain				yes
e0387	le thi my huyen	vn	hanoi	1996	19	uni	female	huyenminhdieuhlu@gmail.com; 0968987934	admin	dropped	somewhat	high	high	seft	g24	g24	some	b	inprocess		saving	a	b	b	d	b	some	b	condpol	c	med				no
e0388	nguyen duy tung	vn	thanhhoa	1992	23	uni	male	duytungth92@gmail.com	admin	dropped	somewhat	high	high	seft	g24	g24	some	b	inprocess	finance	saving	c	b	c		c	strong	a	newresource	c	med	100	100000	50000	no
e0389	vu thanh thuy	vn	hungyen	1993	22	uni	female	vuthanhthuy.93@gmail.com; 01639385886	none	dropped	somewhat	avg	high	somewhat	g24	b1224	none	b	inprocess			b	b	b		d	some	a	newresource	c	med	1000	5000000	3000000	no
e0390	nguyen phuong thao	vn	namdinh	1995	20	uni	female	nguyenphuongthao187@gmail.com; 0169675205	admin	running	somewhat	high	high	light	g24	g24	some	b	inprocess	mgt	investors	b	b	b	a	d	strong	a	newidea	c	high				yes
e0391	nguyen thi lan	vn	haiduong	1993	22	uni	female	lannguyen795@gmail.com	none	notyet	somewhat	low	somewhat	somewhat	b1224	b1224	some	c	inprocess		relfriend	c	d	d		e	strong	a	condpol	c	low		10000	1000	no
e0392	nguyen van duy	vn	hanoi	1993	22	uni	male	duyvancttt@gmail.com; 01684533813	none	dropped	somewhat	avg	high	somewhat	g24	b1224	none	b	inprocess	relationship	gov	c	b	d	d	d	some	a	newidea	c	med	10	25000	5000	yes
e0393	nguyen minh phuong	vn	thainguyen	1996	19	uni	female	pjmljmdjm@gmail.com; bambi_bambu_vn@yahoo.com	none	notyet	fav	high	somewhat	somewhat	g24	g24	none	b		relationship	relfriend	b	a		d	d	strong	a	newidea	c	med				no
e0394	nguyen quynh trang	vn	bacgiang	1996	19	uni	female	kuncyn@gmail.com; 01659594990	none	dropped	somewhat	avg	somewhat	somewhat	b1224	b1224	all	b	inprocess	finance	relfriend	c	b	c	d	d	strong	a	condpol	c	med	250	250000	100000	yes
e0395	nguyen duc anh	vn	hanoi	1995	20	uni	male	anhnd58@gmail.com; 01655756848	admin	dropped	somewhat	low	somewhat	light	g24	b1224	some	b	basic	finance	none	c	b	d	d	d	strong	c	condpol	b	med				yes
e0396	lam vo tu nhi	vn	daklak	1997	18	hs	female	01685104121; facebook: lam nhi	admin	notyet	unfav	avg	somewhat	somewhat	g24	b1224	none	b	inprocess	finance	saving	b	c	d	d	d	some	a	newresource	c	med	200	500	300	yes
e0397	h nah nie	vn	daklak	1999	16	hs	female	01699034601; facebook: nha nie	admin	notyet	fav	low	high	seft	g24	g24	all	c	noneed	others	saving	c	c	d		e	strong	c	newresource	c	certain				no
e0398	h-kinh nie	vn	daklak	1997	18	hs	female	01662589040; facebook: doi giay thuy tinh	admin	notyet	fav	low	high	somewhat	g24	g24	all	b	inprocess	others	relfriend	c	c	d		d	strong	a	newresource	c	certain				no
e0399	vi thanh son	vn	daklak	1999	16	hs	male	01658117486; facebook: thanh son	salesm	dropped	somewhat	high	somewhat	somewhat	g24	g24	none	b	inprocess	mgt	relfriend	b	b	c	f	d	strong	a	condpol	c	high	2000	1000000	1500000	yes
e0400	nguyen thanh thi	vn	daklak	1998	17	hs	male	10689312520; facebook: thi nguyen	admin	notyet	unfav	high	high	somewhat	g24	g24	none	b	inprocess	relationship	none	a	a	d	f	e	strong	b	newresource	c	low				yes
e0401	nong van cuong	vn	daklak	1998	17	hs	male	n.a	admin	notyet	unfav	avg	somewhat	somewhat	g24	g24	none	b	inprocess	finance	relfriend		a	c	d	d	some	b	newresource	c	high				no
e0402	nguyen huyen sang	vn	daklak	1999	16	hs	female	01634854859; facebook: sang nguyen	admin	dropped	somewhat	avg	somewhat	seft	g24	g24	all	a	basic	product	relfriend	c	c	d	f	e	some	a	newresource	c	med				yes
e0403	dong thi xuan phu	vn	daklak	1999	16	hs	male	facebook: miro meo			somewhat	low	somewhat	somewhat	g24	g24	none	b	inprocess	finance	saving	c				d	some	b	newidea	b	low	2			no
e0404	vi ha	vn	daklak	1997	18	hs	female	havimnvia@gmail.com; facebook: vi ha	admin	dropped	somewhat	low	high	light	g24	g24	none	b	inprocess	finance	relfriend	b	b	d	f	d	strong	a	condpol	c	high	4000	25000000000	50000000000	yes
e0405	ly thi phu	vn	daklak	1997	18	hs	female	01673211972; facebook: kaj siab lis	admin	dropped	somewhat	low	somewhat	somewhat	g24	g24	some	b	inprocess	finance	relfriend	c	c	d	f	d	some	a	condpol	c	high	2000	10000000000	15000000000	yes
e0406	vi thi be	vn	daklak	1996	19	hs	female	01627816112; facebook: be ngoc vi	admin	notyet	unfav	low	none	light	g24	g24	none	b	noneed	others	none	c	c	c	f	d	none	a	newresource	c	med	2000	5000000000	10000000000	yes
e0407	phan thi lan phuong	vn	daklak	1999	16	hjs	female		admin	dropped	somewhat	avg	somewhat	light	g24	g24	all	b	inprocess	finance	investors	c	c	d	f	d	strong	a	condpol	c	low	1000	1000	1000	yes
e0408	truong thi my duyen	vn	daklak	1999	16	hjs	female	n.a	admin	dropped	somewhat	avg	somewhat	somewhat	g24	g24	some	b	inprocess	others	relfriend	c	c	d		d	strong	a	condpol	c	low		15000	5000	no
e0409	nguyen thi thu hang	vn	daklak	1997	18	hjs	female	01673698995; facebook: hang nguyen	none	notyet	somewhat	high	somewhat	somewhat	g24	g24	none	b	inprocess	others	relfriend	c	d	d	d	e	some	a	condpol	c	med		5000	10000	yes
e0410	nguyen thi hong linh	vn	daklak	1997	18	hs	female	01682854894	admin	dropped	unfav	low	high	somewhat	g24	g24	none	b	inprocess	finance	relfriend	c	b	d	d	c	strong	b	newresource	c	high				yes
e0411	bui thi hanh	vn	daklak	1997	18	hs	female	buihanh050@gmail.com; 01675173917	admin	notyet	unfav	high	somewhat	somewhat	g24	g24	none	c	inprocess	technical	relfriend	b	b	d	c	e	strong	c	newidea	c	high				yes
e0412	nguyen thi thin	vn	daklak	1999	16	hs	female	n.a	admin	running	somewhat	high	high	somewhat	b1224	g24	all	b	inprocess	finance	relfriend	b	b	d	f	d	some	a	newresource	c	med				yes
e0413	h-danh nie	vn	daklak	1999	16	hs	female	n.a	admin	notyet	somewhat	high	somewhat	somewhat	b1224	b1224	none	b	inprocess	finance	relfriend	c	c	d	e	d	negl	a	newresource	c	high				yes
e0414	nong thi phuong	vn	daklak	1997	18	hs	female	01669733661; facebook: phuong em	admin	dropped	somewhat	avg	high	strong	less12	b1224	none	b	inprocess	technical		c	b	c	c	e	some	b	condpol	c	med	250	15000	10000	no
e0415	vi thi be	vn	daklak	1997	18	hs	female	boconganh9795@gmail.com; 0964501129	admin		unfav	low	somewhat	strong	b1224	g24	none	b	basic	finance	saving	c	b	b	f	d	strong	a	newresource	c	med	1000	6000	1000	no
e0416	nguyen thi thao	vn	daklak	1998	17	hjs	female	0965534771	admin	dropped	somewhat	low	somewhat	strong	g24	g24	none	c	noneed	others	relfriend	d	a	d	d	d	strong	a	condpol	c	med	100	10000	20000	yes
e0417	le thi trung tam	vn	daklak	1998	17	hs	female	01663609538; facebook: trungtamle	admin	notyet	somewhat	low	somewhat	somewhat	g24	g24	none	b	inprocess	others	relfriend	c	c	d	c	d	strong	a	newresource	c	high		10000		yes
e0418	y-lien bya	vn	daklak	1998	17	hjs	male		admin	running	somewhat	low	somewhat	strong	b1224	less12	all		basic	relationship	relfriend	a	b	b	a	a	some	b	never	a	med	6	20000000	50000000	no
e0419	dang thi dung	vn	daklak	1998	17	hjs	female	0986033902; facebook: dung to	none	notyet	fav	low	high	light	g24	less12	some	b	inprocess	product	investors	b	c	d	c	e	strong	a	condpol	c	high	2	6010	20000	yes
e0420	do thi mai	vn	daklak	1998	17	hs	female	01697254205; facebook: do thi mai		dropped	somewhat	low	high	seft	g24	less12	some	b	basic	product	saving	c	d	d		d	strong	b	condpol	c	med			5000000	no
e0421	truong thi thuy	vn	daklak	1998	17	hs	female	01682014658	admin	dropped	unfav	low	none	seft	g24	g24	some	c	noneed	others	relfriend	c	b	d	d	d	negl	a	newresource	c	high	200000	3000000000	2000000000	yes
e0422	nguyen thi ve	vn	daklak	1998	17	hs	female		none	notyet	somewhat	avg	somewhat	seft	g24	g24	some	b	basic	others	relfriend	b	b	d	e	d	strong	b	condpol	c	high	1			yes
e0423	tran thi chi	vn	daklak	1998	17	hs	female		admin	notyet	somewhat	high	somewhat	somewhat	g24	g24	some	b	noneed	mgt	relfriend	b	c	d	d	e	strong	c	condpol	c	med	15	250000	100000	yes
e0424	vu thi kim dung	vn	daklak	1998	17	hs	female		admin	notyet	somewhat	high	somewhat	somewhat	g24	g24	some	b	noneed	others	relfriend	b	b	d	d	e	some	c	condpol	c	med	17	100000	100000	yes
e0425	cao thanh luan	vn	daklak	1987	28	uni	male	0914889718	admin	running	fav	high	high	seft	g24	g24	all	a	good	mgt	saving	a	a	c		d	strong	a	newidea	c	certain		50000		no
e0426	h -duyen nie	vn	daklak	1996	19	uni	female	n.a	admin	running	fav	avg	high	strong	b1224	less12	all									d	negl	a	newresource	a	med				no
e0427	h' sam nie	vn	daklak	1998	17	hs	female	samnie1998@gmail.com; facebook: saam sam	admin	notyet		low	somewhat	light	g24	b1224	none	b	noneed		none	b	a	b	a	d	some	a	newresource	c	high		40	20	no
e0428	dinh thi tuyet nhat	vn	daklak	1998	17	hs	female	n.a	admin	running	somewhat	avg	high	seft	b1224	g24	all	a	inprocess	others	relfriend	a	b	c	e	d	negl	c	newresource	b	med				yes
e0429	luong van bi	vn	daklak	1998	17	hs	male		admin	dropped	somewhat	high	high	somewhat	g24	g24	none	b	inprocess	technical	relfriend	c	b	d	d	d	some	c	condpol	c	med	35	200000	400000	yes
e0430	t vtiep bya	vn	daklak	1998	17	hs	male	n.a	admin	dropped	somewhat	high	high	somewhat	g24		none	b	inprocess	technical	relfriend	c	b	d	d	d	some	c	condpol	a	med				no
e0431	nguyen van nhi	vn	daklak	1998	17	hs	male		admin	dropped	fav	high	somewhat	somewhat	g24	g24	none	b	inprocess	finance	saving	b	b	d	c	d	strong	a	condpol	c	med	1000	10000000	20000000	yes
e0432	y -gor nie	vn	daklak	1997	18	hs	male		admin	notyet	unfav	low	none	strong	g24	b1224	none	b	inprocess	technical	none	c	c	d	d	e	negl	a	newidea	c	low	10000	200000	100000	yes
e0433	pham van trang	vn	daklak	1991	24	uni	male	0977243621; facebook: pham van trang	admin	running	fav	high	high	seft	g24	g24	all	a	good	others	saving	a	a	c	b	b	strong	a	newidea	c	certain	10000	15000	10000	yes
e0434	nguyen van chung	vn	daklak	1998	17	hjs	male	nguyenchung13071998@gmail.com; 01685900907	salesm	dropped	somewhat	low	high	somewhat	g24	g24	none		inprocess	technical	relfriend	c	c	d	f	d	some	a	condpol	c	med	3	2000	5000	no
e0435	mung van cuong	vn	daklak	1999	16	hs	male	n.a	hmr	notyet	fav	low	somewhat	light	g24	g24	none	b	inprocess	finance	relfriend	c	c	b	d	d		a	newresource	c	med				no
e0436	ta thi hoai xuan	vn	daklak	1998	17	hs	female		admin	running		high	high	seft	g24	g24	all	b	inprocess		relfriend	c	a	a		a	strong	b	newidea	c	med	50	100000000		no
e0437	h'lydi bya	vn	daklak	1998	17	hs	female	n.a	none	notyet	somewhat	avg	somewhat	strong	g24	g24	none	b	inprocess	mgt	relfriend	a	c	d	e	b	strong	a	newresource	c					no
e0438	ngo thanh ngoc	vn	daklak	1998	17	hs	female	n.a	pom	notyet	unfav	low	somewhat	seft	g24	g24	some	c	noneed	product	saving	d	d	d	f	e	negl	d	condpol	b	low				yes
e0439	vu thi vuong	vn	daklak	1997	18	hs	female	thienthantrongtruyentranh_18697@gmail.com; 01666100449	salesm	dropped	unfav	low	somewhat	strong	g24	g24	none	b	inprocess	others	none	c	a	d	f	d	strong	a	condpol	c	high	500	10000	5000	yes
e0440	nguyen thi thanh ha	vn	nhatrang	1997	18	hs	female	nguyenthithanhha23@gmail.com; 0905857736	none	dropped	somewhat	low	somewhat	somewhat	g24	g24	some	b	inprocess	relationship	relfriend	c	b	d	d	d	strong	c	condpol	c	med	200	5000	35000	yes
e0441	truong thi thu ha	vn	daklak	1997	18	hs	female	thuha27101997@yahoo.com.vn; 01654323011	none	running	somewhat	high	high	light	g24	g24	all	a	good	product		b	b	a		a	strong	a		c	med	5	50	100	no
e0442	ngo thi nga	vn	daklak	1998	17	hjs	female	0963231098	admin	dropped	unfav	high	somewhat	seft	g24	g24	none	a	basic	finance	saving	b	a	d	f	d	strong	a	newidea	c	certain	40	40000	25000	yes
e0443	nguyen duy trieu	vn	daklak	1999	16	hs	male	01649431560	admin	dropped	unfav	high	high	somewhat	g24	g24	some	a	inprocess	mgt	investors	a	b	c		d	strong	c	condpol	c	med				no
e0444	phan thi ngoc han	vn	daklak	1997	18	hs	female		admin	notyet	somewhat	low	somewhat	seft	g24	g24	none	b	inprocess	others	none	c	b	d	f	d	some	d	condpol	c	certain	3000	2000000000	20000000000	yes
e0445	nguyen thi thanh duyen	vn	daklak	1997	18	hs	female		admin	notyet		avg	high	light	g24	g24	all		noneed	finance	relfriend	c	b	d	f	e	some	a	condpol	c	certain	2000	1000000000	10000000000	no
e0446	phan thi my linh	vn	daklak	1998	17	hjs	female	nhocongchua147@gmail.com	none	notyet	somewhat	low	somewhat	strong	g24	b1224	none	b	noneed	others	none	c	d	d	d	d		a	newresource	c	med				no
e0447	pham van trong	vn	daklak	1998	17	hs	male	01652006237	admin	notyet	somewhat	low	high	strong	g24	g24	none	b	inprocess	finance	none	c	c	d	d	d	strong	a	newresource	c	low				yes
e0448	v - dhung - nie	vn	daklak	1997	18	hs	male	01645936463; facebook: yamasaki	admin	notyet	fav	high	high	somewhat	b1224	g24	some	b	inprocess	finance	relfriend	a	a	c	f	d	strong	b	newresource	c	certain	300	10000	200000	yes
e0449	nguyen tuan hoang	vn	daklak	1996	19	uni	male	facebook: nhat gai	none		somewhat	high	high	strong		g24	none	a	inprocess		relfriend	b	b	c		e	strong	b	newresource	c	certain	10000	500000000	10000000000	no
e0450	nguyen thi khanh vi	vn	daklak	1996	19	uni	female	n.a		dropped	somewhat	low	high	seft	g24	g24	none	a	inprocess	finance	relfriend	c	c	d	f	d	strong								no
e0451	tran quang luc	vn	daklak	1998	17	hs	male	n.a	none																	d	strong	a	condpol	c	high				no
e0452	le thi thu uyen	vn	daklak	1998	17	hjs	female	01692626197	admin	notyet	somewhat	high	high	seft	g24	g24	none	b	inprocess	finance	relfriend	c	b	d	a	d	some	a	newidea	c	med				yes
e0453	tran van truong	vn	daklak	1997	18	hs	male	01626205850; facebook: truong9x_dakako@yahoo.com	admin	notyet	unfav	avg	none	seft	g24	g24	none	b	noneed	technical	none	c	c	d	d	d	none	d	newidea	c	certain	200	50000	100000	yes
e0454	dinh huy hoang	vn	daklak	1993	22	uni	male	nhok.hoang316@gmail.com; 0985309882	pom	running	somewhat	high	high	somewhat	g24	g24	none	a	basic	product	relfriend	c	b	b	d	b	strong	a	newresource	c	med	10	1500	1500	yes
e0455	phan thi hoang vi	vn	daklak	1996	19	uni	female	phanhoangvi9t1@gmail.com; 0962169935	finance	dropped	somewhat	high	somewhat	light	g24	g24	some	a	basic	finance		b	c	b		d	strong	a	newidea	c	med		600	1000	no
e0456	le van hoa	vn	daklak	1995	20	uni	male	01677477831	salesm	running	somewhat	avg	somewhat	somewhat	g24	g24	some	a	basic	finance	relfriend	b	c	d	c	e	negl	b	condpol	c	med				yes
e0457	cao thimy	vn	daklak	1995	20	uni	female	caomy1010@gmail.com; 0962917774	admin	notyet	somewhat	avg	somewhat	seft	g24	g24	all	b	inprocess	product	relfriend	c	b	c	c	d	strong	b	newresource	c	certain		1000000000	2000000000	yes
e0458	hoang thi kieu anh	vn	daklak	1996	19	uni	female	01695537027; facebook: oanh kool	admin	dropped	unfav	avg	none	seft	g24	g24	none	b	inprocess	finance	relfriend	c	b	d	f	e	negl	a	newresource	c	certain				yes
e0459	duong quynh dung	vn	daklak	1996	19	uni	female	duongdung119@gmail.com; 01688302998	admin	running	somewhat	high	somewhat	seft	g24	g24	all	b	good	finance	investors	a	a	c	c	d	strong	a	condpol	b	high				yes
e0460	nguyen huu bac	vn	daklak	1996	19	hs	male	huubac722@gmail.com; 0975680746		dropped	somewhat	high	high	strong	less12	g24	some	a	basic	technical	none	b	b	b	d	b	strong	a	newidea	c	high	25	45000	50000	no
e0461	hang a vang	vn	daknong	1993	22	hs	male	hangavang93@gmail.com; 0967001540	admin	notyet	somewhat	low	none	seft	g24	g24	some	b	inprocess	finance	none	c	c	d	f	d	strong	a	newresource	c	low				yes
e0462	nie le minh tam	vn	daklak	1996	19	uni	female	n.a	admin	notyet	unfav	low	none	seft	g24	g24	none	b	inprocess	others	relfriend	b	b	a		d	strong	b	newidea	c	high				no
e0463	h na nie	vn	daklak	1997	18	hs	female	n.a	admin																										no
e0464	cao tien sy	vn	daklak	1990	25	hs	male	0986458200	hmr		fav	high	high	light	g24	g24	some	a	inprocess	finance	relfriend	c		c	d	b	strong	a	condpol	c	med				no
e0465	h - huong bya	vn	daklak	1995	20	uni	female	n.a	salesm	notyet	unfav	avg	none	light	g24	g24	some	a	inprocess		relfriend	b	b	b	c	d	some	c	condpol	b	low				no
e0466	nguyen van lai	vn	daklak	1993	22	uni	male	nvlai.cdn.cnoto@gmail.com; 01694110975	none	notyet	somewhat	avg	somewhat	somewhat	b1224	b1224	none	b	inprocess	finance	none	c	b	c	c	d	some	a	newidea	c	high	7	6000	7500	yes
e0467	t - muel nie	vn	daklak	1994	21	uni	male	01697706638; facebook: samuelnie	admin	notyet	unfav	low	somewhat	seft	g24	g24	all	b	inprocess	finance	relfriend	c	c	d	d	d	strong	b	newidea	c	high				yes
e0468	h - yon nie kdam	vn	daklak	1997	18	hs	female	yonaniekdam93@gmail.com; facebook: yona niekdam	admin		unfav		somewhat	seft	g24	less12	some	c	inprocess	finance	relfriend	c	c	d	d	d	strong	b	condpol	b					no
e0469	quach vuong	vn	daklak	1998	17	hs	male	quachvuong20061998@gmail.com; 01663688913	admin	notyet	unfav	avg	somewhat	somewhat	b1224	g24	none	b	inprocess	technical	relfriend	c	c	d	c	d	strong	a	condpol	c	low	206	98	210	yes
e0470	h' nhoel nom	vn	daklak	1995	20	uni	female	01663284030	admin	dropped	unfav	low	high	light	g24	g24	none	b	inprocess	technical	relfriend	c	c	d	f	e	some	d	condpol	c	certain	3			yes
e0471	h' be thel ja	vn	daklak	1994	21	uni	female	01639777208; facebook: tinhyeumongmanh.ja@facebook.com	pom	notyet	somewhat	avg	somewhat	strong	g24	g24	none	c	inprocess	others	relfriend	c	b	d	f	e	strong	b	condpol	c	high	2			yes
e0472	h' nam kotoh	vn	daklak	1995	20	uni	female	0989721612; facebook: ky uc buon	admin	notyet	somewhat	avg	high	seft	g24	g24	none	b	inprocess	finance	relfriend	c	c	d		e	negl	b	newresource	c	certain				no
e0473	h' luan nie	vn	daklak	1992	23	uni	female	01667056959; facebook: mai luan nie	admin	notyet	somewhat	low	somewhat	seft	g24	g24	none	c	inprocess	finance	none	c	c	d		e	negl		condpol	c					no
e0474	y cuong ktul	vn	daklak	1994	21	hs	male	khanhcuongptoductien@gmail.com; 0915159442	salesm	dropped	somewhat	high	high	seft	g24	g24	none	b	inprocess		none	c	b	d		d	strong	a	newidea	c	med				no
e0475	mai thi ha dung	vn	daklak	1996	19	hs	female	01863879552; facebook: ha dung	salesm	running	somewhat	avg	somewhat	seft	g24	g24	all	a	good	mgt	relfriend	b	b	c	a	c	some	a	never	c	med	25	530000	500000	yes
e0476	phan thi sen	vn	daklak	1996	19	hs	female	phansencdmay14@gmail.com; 01863888723	salesm	running	somewhat	avg	somewhat	seft	g24	g24	some	a	basic	finance	saving	b	b	b	d	d	some	a	condpol	c	high	20	20000	50000	yes
e0477	h' deo mlo	vn	daklak	1995	20	uni	female	01689709776, facebook: saimli mlo	admin	running	somewhat	avg	high	somewhat	g24	g24	none	a	basic	technical	relfriend	c	d	d	d	e	strong	d	newresource	c	high		20000	50000	yes
e0478	nguyen thanh hien	vn	daklak	1992	23	uni	male	n.a	salesm	dropped	somewhat	avg	somewhat	strong	b1224	g24	some	a	inprocess	relationship	relfriend	a	a	b		d	strong	b	newresource	c	high				no
e0479	nguyen diem quynh nhu	vn	daknong	1994	21	uni	female	quynhnhuxd@gmail.com; 01685606180	admin	notyet	somewhat	high	high	somewhat	g24	g24	all	a	basic	technical	gov	a	b	c	c	d		b	newidea	c	certain	400			no
e0480	vu thi duyen	vn	gialai	1995	20	uni	female	vuduyen0123@gmail.com; 01672703767	admin	notyet	somewhat	low	none	somewhat	g24	g24	none	b	inprocess	technical	relfriend	c	b	d	f	d	negl	a	condpol	c	med				yes
e0481	pham van hoang	vn	daklak	1993	22	uni	male	thupham18021993@gmail.com; 0962154502	admin	notyet	unfav	low	somewhat	somewhat	g24	g24	none	c	basic	finance	relfriend	c	c	d	e	e	negl	a	newresource	c	med				yes
e0482	vy thi le	vn	daknong	1996	19	uni	female	01656148782; facebook: khong duoc khoc	admin	notyet	somewhat	low	none	strong	g24	g24	none	b	noneed	others	none	c	c	d	f	e	some	d	newresource	c					no
e0483	pham thi thanh hien	vn	daklak	1993	22	uni	female	01659034013	admin	dropped	fav	low	high	seft	g24	g24	none	b	good	finance		b	a	b		d	strong	b	condpol	c	med	2			no
e0484	hoang thi huyen	vn	daklak	1991	24	uni	female	n.a	none	notyet	fav	high	high	somewhat	g24	g24	some	b	inprocess		none	c	b	c		d	strong	a	condpol	c	med				no
e0485	ly van quoc	vn	daklak	1993	22	uni	male	n.a	none	notyet	somewhat	avg	somewhat	somewhat	g24	g24	some	c	inprocess	finance	none	c	c	d	d	d	none	a	condpol	b	med				yes
e0486	luong thanh dat	vn	daklak	1993	22	uni	male	tdatluong@yahoo.com.vn; 0972202817	admin	dropped	fav	high	high	seft	g24	g24	some	b	noneed	others	none	b		d		d	strong	b		c	high				no
e0487	nguyen van phuc	vn	kontum	1993	22	uni	male	01663825472	admin	dropped	unfav	low	none	seft	b1224	b1224	none	b	noneed		none	d	b	d	c	d	none	d	newidea	b	low				no
e0488	nguyen thi nhat linh	vn	daklak	1995	20	uni	female	nnhatlinh246@gmail.com; 0966469646	salesm	notyet	somewhat	avg	somewhat	seft	b1224	b1224	some	b	noneed	finance	relfriend	b	c	b	e	d	strong	a	newresource	c	med				yes
e0489	hoang thi huong giang	vn	daklak	1995	20	uni	female	hthgbmt95@gmail.com; 01869170801	hmr	dropped	somewhat			seft	g24	g24	none	b	inprocess	relationship		b	b	a	d	d	some	a	condpol	c	high				no
e0490	tran ho tuyet ngan	vn	daklak	1995	20	uni	female	tuyetngantranho@gmail.com; facebook: tran ho tuyet ngan	pom	dropped	fav	high	high	somewhat	g24	g24	all	b	inprocess	relationship	relfriend	b	b	d		d	strong	a	newresource	c	certain				no
e0491	tran thi thanh luyen	vn	daklak	1994	21	uni	female	guigiovetroi191994@gmail.com; 0989843400	finance	dropped	somewhat	high	none	light	g24	g24	none	b	basic	relationship	saving	c	b	b	a	d	negl	b	newresource	b	high				yes
e0492	vo thi thuy hang	vn	daklak	1995	20	uni	female	vothithuyhang1005@gmail.com; 0962613811	none	dropped	somewhat	high	high	light	g24	g24	all	a	inprocess		relfriend	b	b	b		d	strong	b	newidea	c	certain				no
e0493	nguyen anh loi	vn	daklak	1995	20	hs	male	facebook: 0968765503	admin	notyet	unfav	avg	somewhat	somewhat	g24	g24	all	b	inprocess	others		c	c	d		d	negl		newidea	b	med				no
e0494	nguyen nhat nam	vn	tiengiang	1993	22	uni	male	01239812398	salesm	running	somewhat	avg	none	strong	b1224	b1224	none	b	basic	product	relfriend	b	b	b	b	a	some		newresource	b	med		8000		no
e0495	ho huu nhan	vn	daklak	1996	19	uni	male	hohuunhan123@gmail.com; 01889626119	admin	dropped	somewhat	low	none	strong	g24	g24	some	c	basic	relationship	relfriend	c	c	d	f	d	strong	a	newresource	b	med				yes
e0496	hoang thi trang	vn	daklak	1994	21	hjs	female	xrtc1994@gmail.com; fbL hoang trang	admin	dropped	somewhat	low	somewhat	somewhat	g24	g24	some	a	inprocess	finance	relfriend	c	c	d	d	d	strong	a	newresource	c	certain				yes
e0497	phan thi thanh van	vn	daklak	1993	22	uni	female	01677500469		notyet	somewhat	avg	somewhat	strong	g24	g24	all	b	inprocess	finance	relfriend	c	c	d		d	strong	b	condpol	c	low				no
e0498	nguyen quoc huan	vn	daknong	1992	23	uni	male	hhuan612@gmail.com		running	fav	avg	somewhat	light	g24	b1224	some	a	basic		relfriend	c	b	b		b	strong	a	condpol	b	med				no
e0499	nguyen tuan anh	vn	daklak	1991	24	grad	male	tuananh.trithuctre@gmail.com	salesm	running	somewhat	high	somewhat	light	b1224	b1224	none	b	basic		relfriend	b	b	b		a	strong	a	newresource	c	med	50	10000	3000	no
e0500	nguyen van khuyen	vn	daklak	1996	19	hs	male	n.a	admin	notyet	unfav	avg	somewhat	somewhat	g24	g24	none	b	basic	relationship	none	c	b	d	d	b	strong	a	newresource	c	med				yes
e0501	le nguyen viet hoang	vn	daklak	1999	16	hs	male	viethoang.le.129@gmail.com; 01649771922	none	dropped	somewhat	low	somewhat	strong	g24	less12	none	b	inprocess	finance	none	d	d	d	d	b	strong	a	newidea	c	low				yes
e0502	nguyen phan anh khoa	vn	daklak	1999	16	hs	male	anhkhoa.cool@gmail.com; 0905662224	admin	notyet	somewhat	avg	somewhat	strong	g24	g24	none	b	inprocess	mgt	relfriend	c	b	d	c	d	some	a	condpol	c	med				yes
e0503	dinh ngoc long	vn	daklak	1995	20	hs	male		admin	running	somewhat	avg	none	somewhat	b1224	less12	none	b	basic	finance	investors	b	b	a	b	b	some	a	condpol	a	med	2	0	0	yes
e0504	vu nhat binh	vn	daklak	1997	18	hs	male	binhslovesoul@gmail.com; 01664788861	admin		somewhat	high	somewhat	light	g24	g24	none	a	basic	finance	none	b	c	d	d	d	strong	b	condpol	c	med				no
e0505	bui thi mai anh	vn	daklak	1995	20	uni	female	maianhbt9095@gmail.com; 01683095038	salesm	dropped	somewhat	avg	somewhat	somewhat	g24	b1224	all	b	inprocess	mgt	relfriend	c	b	d	a	d	negl	a	newresource	b	low				yes
e0506	nguyen ngo van lanh	vn	daklak	1994	21	uni	male	vanlanhlop12b5@gmail.com, facebook: nguyen ngo van lanh	admin	dropped	somewhat	low	somewhat	somewhat	g24	b1224	none	a	inprocess	finance		b	b	b		d	some	b	condpol	b	certain	5		1000	no
e0507	lo thi sen	vn	daklak	1996	19	uni	female	senhoa9196@gmail.com; 01688024007	admin	dropped	somewhat	low	somewhat	strong	less12	g24	none	b	inprocess	finance		b	b	d	d	d	strong	a	newresource	c	med	3	40000	10000	no
e0508	a coc	vn	daklak	1995	20	uni	male	n.a	admin	dropped	fav	high	somewhat	strong	g24	g24	all	b	inprocess	mgt	investors	b	b	d	f	d	strong	c	condpol	c	certain				yes
e0509	dang van an	vn	daklak	1996	19	uni	male	dangvanan96@gmail.com; 01644717664	admin	dropped	somewhat	avg	somewhat	strong	g24	b1224	none	b	noneed	finance	relfriend	c	c	d	d	d	strong	a	newresource	b	med	15	50000	10000	yes
e0510	nguyen thi hanh	vn	daklak	1985	30	uni	female	minhthuanthang@gmail.com	hmr	notyet	somewhat	low	high	somewhat	g24	g24	none	c	inprocess	finance	saving	c	c	d	e	d	strong	a	condpol	c	high				yes
e0511	doan nhat tan	vn	daklak	1996	19	uni	male		admin	notyet	somewhat	high	somewhat	strong	g24	b1224	some	b	inprocess		relfriend	c	c	b	a	d		b	newresource	b	low	300			no
e0512	quach huu quyen	vn	daklak	1996	19	hs	male	quachquyen9696@gmail.com; 01626253916	admin	notyet	somewhat	low	somewhat	somewhat	g24	g24	some	b	inprocess		relfriend	b	c	d		e	some	b	condpol	c	low				no
e0513	nguyen thi hang	vn	daklak	1995	20	uni	female	nguyenhangmt95@gmail.com	none	running	somewhat	avg	high	somewhat	g24	g24	none		good	finance	relfriend	b	b		b	b	strong	a	condpol	b	med	10	5000	0	no
e0514	mai minh tuan	vn	daklak	1993	22	uni	male	minhtuan030193@gmail.com; facebook: minh tuan	salesm	running	fav	high	somewhat	seft	g24	less12	some	a	good	mgt	relfriend	c	b	c	d	b	strong	a	condpol	b	med	10	5000	0	yes
e0515	dang thai son	vn	daklak	1995	20	uni	male	dangthaison0506@gmail.com; 0985886513	admin	dropped	somewhat	low	somewhat	seft	g24	g24	none	b	inprocess		relfriend	a	b	b		d	strong	a	condpol	b	certain	200	5000	6000	no
e0516	tran thi ut linh	vn	daklak	1995	20	uni	female	utheo160695@gmail.com; 01683246271	admin	notyet	somewhat	low	high	somewhat	g24	g24	none	b	inprocess	finance	relfriend	b	b	d	f	d	negl	b	condpol	c	med				yes
e0517	nguyen van quy	vn	daklak	1993	22	uni	male	brotherq2@gmail.com; 0979128993	none	notyet	unfav	low	none	somewhat	g24	less12	none	b	inprocess	finance	relfriend	c	d	d		d	strong	a	condpol	c	low				no
e0518	nguyen my ngoc	vn	daklak	1996	19	uni	female	01655340094; facebook: my ngoc	admin	dropped	fav	avg	none	somewhat	less12	less12	none	b	inprocess	product	relfriend	b	b	b	d	d	none	b	newresource	c	med				yes
e0519	hoang van hung	vn	daklak	1995	20	hs	male	hoangboy25@outlook.com; 01658060438	admin	notyet	somewhat	low	somewhat	somewhat	g24	g24	none	b	inprocess	finance	relfriend	b	b	d	f	d	negl	b	condpol	c	med				yes
e0520	nguyen thanh thai	vn	daklak	1995	20	uni	male	thanhthai9514@gmail.com; 0904492724	none	notyet	unfav	low	none	somewhat	g24	b1224	none	c	basic	technical	relfriend	c	c	d	f	d	negl	b	newresource	c	high	5	5000	10000	yes
e0521	nguyen hoang anh thi	vn	daklak	1994	21	uni	female	a.thi.bmt@gmail.com	none	dropped	somewhat	low	somewhat	strong	b1224	less12	none	b	inprocess	finance		c	c	d		d	strong	b	newidea	c	med				no
e0522	ngo thi huong gian	vn	daklak	1988	27	uni	female	0902612486; facebook: huong giang	admin	dropped	unfav	low	none	light	g24	g24	some	b	inprocess	finance	none	c	c	d	e	d	negl	b	newresource	b	certain				yes
e0523	ly quoc lai	vn	daklak	1995	20	uni	male	09358263634; facebook: laipolice_no1@yahoo.com	admin	notyet	somewhat	high	somewhat	seft	g24	g24	none	b	noneed	technical	relfriend	c	c	c	c	d	strong	a	newidea	c	low	3	4000	8000	yes
e0524	pham dinh lap	vn	daklak	1991	24	uni	male	pham_dinh_lap_bmt_2005@yahoo.com; 0935317347	salesm	notyet	somewhat	avg	somewhat	somewhat	g24	b1224	none	b	noneed	finance		c	b	d		d	some	d	newresource	c	low	5	5000	10000	no
e0525	pham phu quoc	vn	daklak	1994	21	hs	male		admin	notyet	somewhat	high	somewhat	seft	g24	g24	none	b	noneed	technical	relfriend	c	c	c	c	d	strong	a	newidea	c	low	4	4000	8000	yes
e0526	tran van loc	vn	daklak	1995	20	hs	male	vanlocdn1@gmail.com; 0924916314	none	notyet	somewhat	low	somewhat	somewhat	g24	b1224	none	b	inprocess	relationship	relfriend	b	c	d	d	d	strong	a	condpol	c	med	10	5000	15000	yes
e0527	nguyen minh hoang long	vn	daklak	1996	19	hs	male	hoanglongbmt47@gmail.com; facebook: hoanglong.007	admin	running	unfav	avg	none	seft	g24	less12	all	b	basic		saving	c	c	a		d	some	b	newidea	b	med				no
e0528	le thi kieu phuong	vn	daklak	1999	16	hs	female	01698444254; facebook: chi lan	admin	dropped	somewhat	high	high	somewhat	g24	g24	some	b	inprocess	mgt	relfriend	c	b	b	f	d	some	b	newidea	c	med				yes
e0529	nguyen xuan duc	vn	daklak	1996	19	uni	male	xuanduc01648064358@gmail.com; 01648064358	admin	notyet	somewhat	high	high	seft	g24	g24	none	b	inprocess	finance	relfriend	c	c	d	f	b	some	a	newresource	c	low				yes
e0530	le thi thanh quynh	vn	daklak	1995	20	uni	female	quynhmiu81@gmail.com	admin	dropped	somewhat	avg	somewhat	somewhat	g24	g24	none	b	inprocess	relationship	relfriend	c	c	a	c	d	some	a	newresource	b	med		5000000	3000000	yes
e0531	hoang thi viet anh	vn	daklak	1994	21	uni	female	facebook: viet anh	admin	notyet	unfav	low	somewhat	seft	g24	g24	none	b	inprocess	relationship	investors	c	c	c	f	d	negl	a	condpol	c	high		5000000	3000000	yes
e0532	nguyen xuan chien	vn	daklak	1982	33	uni	male	0982579454; facebook: otochien82	admin	running	fav	high	high	seft	g24	g24	some	a	basic	others	saving	a	a	c	d										no
e0533	dau thi ngoc tram	vn	daklak	1994	21	uni	female		admin	dropped	somewhat	high	high	light	g24	g24	none	a	inprocess	finance	none	c	b	d	d	d	strong	a	newresource	c	med	6	1500	1000	yes
e0534	ly thi phuong	vn	daklak	1992	23	uni	female	lythiphuong240892@gmail.com; 0962074824	admin	dropped	somewhat	high	high	somewhat	g24	b1224	none	b	basic		saving	c	c	a		d	negl	b	newresource	c	med	5	10000	1000	no
e0535	nguyen thi huyen trang	vn	daklak	1994	21	uni	female	01648554088; facebook: huyen trang	pom	running	somewhat	low	high	seft	g24	less12	none	b	basic	relationship	saving	b	b	b		a	negl	b	newresource	c	med	2	10000	2500	no
e0536	le thi linh	vn	daklak	1994	21	uni	female	keodang.34@gmail.com	admin	dropped	somewhat	low	high	somewhat	g24	g24	none	b	inprocess	finance	none	c	b	b	f	e	negl	a	newresource	c	high				yes
e0537	trieu thi nhi	vn	daklak	1993	22	uni	female	trieunhi1993@gmail.com	admin	dropped	somewhat	high	high	somewhat	g24	b1224	none	b	inprocess	finance	relfriend	c	b	b	d	d	some	a	newidea	b	med				yes
e0538	le thi thu hong	vn	daknong	1993	22	uni	female	tieuthumungtoi_th90@gmail.com	admin	dropped	somewhat	high	high	seft	g24	g24	none	b	inprocess	finance		b	b	d	f	b	strong	a	condpol	c	med	900	250000	400000	no
e0539	truong cong hau	vn	binhdinh	1995	20	uni	male	truongconghau64@gmail.com; 01659216316	admin	dropped	somewhat	low	high	seft	g24	g24	none	b	inprocess		saving		b	d		d	strong	a	newresource						no
e0540	tran nguyen ha chau	vn	daklak	1995	20	uni	female	hachau2812@gmail.com; 01644178763	none	running	somewhat	high	somewhat	somewhat	g24	g24	some	b	inprocess		saving	d	c	b		d	some	a	condpol	c	med				no
e0541	hoang minh hai	vn	daklak	1988	27	uni	male	minhhaiqtkdk13c@gmail.com; 0975705603	none	dropped	fav	high	high	light	g24	g24	none	b	inprocess	mgt	relfriend	c	c	d	c	d	strong	a	newidea	c	med				yes
e0542	nguyen quang trung	vn	daklak	1995	20	hs	male	nguyenquangtrung3936@gmail.com; 01219463936	salesm	dropped	fav	low	none	strong	b1224	less12	none		good	relationship	relfriend	d	c	c		d	strong	a	condpol	b	high	1000	100000	900000	no
e0543	do huu phuoc	vn	daklak	1995	20	hs	male	dophuoc1995@gmail.com; 01667653974	salesm	running	somewhat	low	high	seft	g24	g24	all	b	inprocess	relationship	relfriend	b	b	d	c	d	some	c	condpol	c	high	100	40000	100000	yes
e0544	tran thi hong thu	vn	daklak	1995	20	hs	female		salesm	dropped	somewhat	avg	somewhat	somewhat	g24	g24	none	b	inprocess	finance	relfriend	c	b	d	c	d	some	a	newidea	b	med	7	1000	2500	yes
e0545	h' dlan nie	vn	daklak	1993	22	uni	female	01672230226; facebook: meo con nhok	none	notyet	unfav	low	somewhat	somewhat	g24	g24	none	c		others	relfriend	c	c	d	f	d	some	c	condpol	c	certain				no
e0546	tran thi hong nhung	vn	daklak	1993	22	uni	female	thaitontaibcbmt1@gmail.com; 01666656083	pom	dropped	somewhat	avg	somewhat	somewhat	g24	g24	none		inprocess	finance	relfriend	b	b	b	d	d	strong	b	newidea	b	med	7	1000	2500	no
e0547	vu quy cuong	vn	gialai	1996	19	uni	male	facebook: butbifrankly@gmail.com	admin	running	fav	high	high	somewhat	b1224	g24	none	b	basic	technical	relfriend	c	c	c	f	d	strong	a	newidea	c	low	2			yes
e0548	duong thi uyen	vn	daklak	1996	19	uni	female	beiungayngo@yahoo.com.vn; 0962840346	admin	dropped	somewhat	high	somewhat	strong	b1224	g24	some	b	inprocess		none	c	c	d		d	strong	b		c	med				no
e0549	pham minh thanh	vn	daklak	1996	19	uni	male	01633845436; facebook: thanh minh	salesm	dropped	somewhat	avg	somewhat	seft	g24	g24	some	a	inprocess	finance	relfriend	b	b	d	e	d	some	b	newresource	c	med				yes
e0550	nguyen nhu hoai	vn	daklak	1996	19	uni	female	nhuhoai1796@gmail.com; 01884983616	admin	dropped	somewhat	low	somewhat	somewhat	g24	g24	some	b	inprocess		saving	c	c	a		d	some	b	condpol		med				no
e0551	nguyen thi bich ngoc	vn	daklak	1991	24	uni	female	capi37capi@gmail.com; 01649572706	none	running	somewhat	high	high	somewhat	g24	g24	some	b	inprocess	mgt		b	b	c	b	b	some	a	newresource	c	low				no
e0552	sy mlo	vn	daklak	1978	37	grad	male	0905304727	admin	notyet	somewhat	avg	somewhat	somewhat	g24	b1224	none	b	basic	finance	relfriend	b	b	b	b		strong	b	newresource	b	low				no
e0553	nguyen duc thien	vn	daknong	1995	20	hs	male	boy_dakmil_1995@yahoo.com; 0163677809	admin	notyet	somewhat	high	somewhat	somewhat	b1224	g24	none	b	inprocess	finance	relfriend	c	c	c	b	d	strong	b	condpol	b	low	5	20000	15000	yes
e0554	dang trung hieu	vn	daknong	1995	20	uni	male	khongthesong1minh@yahoo.com; 01694826834	admin	notyet	somewhat	high	high	somewhat	g24	g24	none	c	inprocess	finance	relfriend	c	c	d											no
e0555	nguyen anh tam	vn	daklak	1995	20	hjs	male	01636136467; facebook: jess saber	admin	notyet	somewhat	high	high	light	g24	g24	some	b	inprocess	technical	relfriend	c	c	d		e	some	b	newidea	c	low				no
e0556	tran thi diu	vn	khanhhoa	1994	21	uni	female	diutranmp@gmail.com	salesm	dropped	somewhat	high	high	strong	g24	g24	some	b	inprocess		relfriend	c	b	c		e	some	a	condpol	c	med				no
e0559	nguyen thi kim anh	vn	daklak	1993	22	n.a	female	0934755676; facebook: nguyen thi kim anh	finance	notyet	somewhat	avg	somewhat	somewhat	g24	g24	some	b	inprocess	others	saving	c	c	b	d	d	some	a	newresource	b	med				yes
e0560	tran le bao duy	vn	daklak	1984	31	hs	male	0979354647	admin	running		avg	somewhat	seft	g24	g24	all	a	good	mgt	saving	b	b	a	f	a	strong	b	newresource	c	certain		10000	1000	no
e0561	truong quoc vuong	vn	daklak	1985	30	uni	male	hatgiongcaytrongbmt@gmail.com; 0976958739	hmr	dropped	somewhat	low	somewhat	somewhat	g24	g24	all	b	basic	product	relfriend	c	b	c	f	d	negl	a	condpol	c	med	100	10000	1000	yes
e0562	vo thi thanh thuy	vn	daklak	1996	19	uni	female	thanhthuy230696@gmail.com; 0973979722	finance	running	somewhat	low	somewhat	somewhat	g24	g24	some	b	inprocess	others	relfriend	c	b	a	c	e	some	a	newidea	b	med				yes
e0563	nguyen thuy trang	vn	daklak	1992	23	uni	female	aipipi79@gmail.com; 01692989585	salesm	dropped	somewhat	avg	somewhat	somewhat	g24	g24	some	b	basic	product	relfriend	a	a	b	b	b	some	a	condpol	c	med	13	6000	10000	yes
e0564	truong vo ky	vn	daklak	1984	31	uni	male	n.a		running	fav	high	high	strong	less12	less12	all		good	finance	relfriend	a	a	a	a										no
e0565	dang khac tuan	vn	daklak	1995	20	uni	male	n.a	admin	dropped	somewhat	high	high	strong	g24	g24	some	b	inprocess			c	c	d		d	strong		condpol	c					no
e0566	hoang duy khanh	vn	daklak	1994	21	uni	male	hot_cream7494@yahoo.com	salesm	dropped	somewhat	low	high	somewhat	g24	g24	none	a	basic	finance	none	b	a	a	d	d	negl	a	condpol	c	med	500			yes
e0567	nguyen tran kha ky	vn	daklak	1995	20	uni	female	sera2381995@gmail.com; 01658642521	none	notyet	unfav	low	somewhat	light	g24	g24	none	c	noneed	technical	none	d	d	d	d	e	strong	d	newresource	b					no
e0568	vuong thi ngoc sa	vn	daklak	1995	20	uni	female	savuong1603@gmail.com; 0975782173	salesm	running	somewhat	high	somewhat	strong	g24	g24	none																		no
e0571	y so kdoh	vn	daklak	1994	21	uni	male	ayongsboy@gmail.com; facebook: ma sohy	hmr	running	fav	avg	high	strong	g24	g24	some	a	inprocess	technical	relfriend	a	a	a	e		some	d	newidea	c	certain				no
e0572	huynh the nhan	vn	gialai	1994	21	hs	male	thenhan19.11.93@gmail.com	pom	notyet	somewhat	low	somewhat	somewhat	g24	g24	some	c	inprocess	finance	relfriend	c	b	d		d	negl	b	newresource	c	low	10000	50000	1000000	no
e0573	truong van nghia	vn	daknong	1995	20	uni	male	nghiatruong41@gmail.com	salesm	dropped	fav	low	high	somewhat	g24	g24	none	b	inprocess	finance	relfriend	c	c	d	d	d	strong	a	condpol	c	med	20	50000	100000	yes
e0574	hoang kim tay	vn	daklak	1992	23	uni	male	hoangkimtay1992@gmail.com; 0974659566		dropped	fav	high	high	seft	g24	g24	all	a	inprocess			a	a	b		b	strong	a	newresource	b	certain	100	1000	5000	no
e0575	nguyen ngoc bich lieu	vn	daklak	1994	21	uni	female	nguyengocbichlieu@gmail.com; 01688341094	admin	dropped	somewhat	high	high	somewhat	g24	g24	some	b	inprocess	finance	relfriend	b	b	c	c	c	strong	a	condpol	b	low				yes
e0576	ho thi nang	vn	daklak	1994	21	uni	female	honang0604@gmail.com; 0935842384	admin	dropped	somewhat	avg	somewhat	light	g24	g24	some	b	basic	others	relfriend	c	c	b	a	d	strong	a	condpol	c	med				yes
e0580	nguyen viet nhat	vn	daklak	1995	20	uni	male	nhatbest1995@yahoo.com; 0964578294	admin	dropped	somewhat	avg	high	somewhat	g24	g24	none	b	basic	relationship	relfriend	b	b	b	c	d	strong	b	newresource	c	med		3000	2000	yes
e0581	phan thi thanh	vn	daklak	1996	19	uni	female	01668224632	admin	notyet	somewhat	low	somewhat	somewhat	g24	g24	none	c	noneed	mgt	none	c	c	d	f		strong	a	newidea	c	low				no
e0582	phan ngoc minh	vn	daklak	1993	22	uni	male	phanngocminh.9x@gmail.com	salesm	dropped	somewhat	avg	somewhat	seft	g24	g24	none	a	inprocess	finance	relfriend	c	c	d	c	d	strong	a	condpol	c	med		50000	100000	yes
e0583	bui ba quyet	vn	daklak	1996	19	uni	male	quyet7896@gmail.com	none	dropped	somewhat	avg	somewhat	seft	b1224	g24	none	b	noneed			c	c	b		d	strong	a	condpol	c	med	500	15000	15000	no
e0584	khuc van hung	vn	daklak	1995	20	uni	male	khucvanhung1995@gmail.com	admin	dropped	somewhat	avg	somewhat	light	b1224	less12	all	b	inprocess	finance	relfriend	c	c	b	d	d	some	a	newresource	b	high				yes
e0585	nguyen thi nhung nho	vn	gialai	1995	20	uni	female	heoxinh006@gmail.com; 01685084569	salesm	dropped	somewhat	low	somewhat	somewhat	g24	g24	all	b	inprocess	finance	relfriend	b	b	b	c	c	strong	a	condpol	b	med				yes
e0586	xu xuan thuy	vn	daklak	1996	19	uni	female	n.a	admin	notyet	somewhat	low	high	somewhat	g24	less12	none	b	inprocess	others	none	c	c	d	d	d	some	a	newresource	c	med				yes
e0587	tran thi yen nhi	vn	gialai	1996	19	uni	female	n.a	admin	dropped	unfav	avg	somewhat	strong	g24	b1224	none	b	basic	finance	relfriend	c	c	d	c	d	some	b	newresource	c	med				yes
e0588	nguyen thi ngoc anh	vn	daklak	1996	19	uni	female	ngocanhbd@gmail.com	admin	notyet	somewhat	low	somewhat	somewhat	g24	b1224	none	b	inprocess	finance	none	c	b	d	d	d	strong	a	newidea	c	low	5			yes
e0589	adrong h' duong	vn	daklak	1995	20	uni	female	0965809261; facebook: h huong adrong	admin	notyet	somewhat	high	high	seft	g24	g24	none	b	inprocess	finance	none	c	c	d	a	d	strong	b	newidea	c	high		1000000000	3000000000	yes
e0590	nguyen thi thu ha	vn	daklak	1994	21	uni	female	thuha5527@gmail.com; 01639461107	salesm	dropped	somewhat	low	somewhat	strong	g24	b1224	none	b	inprocess			c	d	d		d	strong	a	newresource	c					no
e0591	pham thi tuyet mai	vn	daklak	1994	21	uni	female	tuyetmaidntn@gmail.com; 01654607604	admin	dropped	somewhat	low	somewhat	seft	g24	g24	some	b	basic	product	relfriend	b	b	b	d	e	strong	a	newidea	c	med	100	2000	500	yes
e0592	nguyen thi phuong thuy	vn	daklak	1994	21	uni	female	ntpthuy.sph12@gmail.com; 0962645024	admin	dropped	unfav	low	somewhat	strong	g24	b1224	some	b	good	finance	relfriend	c	c	a	c	e	some	b	condpol	c	med	100	2000	500	yes
e0593	loc thi net	vn	daklak	1993	22	uni	female	thinetk12@gmail.com; 0962645051	none	dropped	unfav	high	high	somewhat	g24	g24	none	b	inprocess	finance	none	c	b	c	c	d	negl	a	newresource	c	med				yes
e0594	n.a	vn	gialai	1995	20	uni	male	rocker.dhtn@gmail.com; 01676527586	admin	notyet	somewhat	high	high	seft	g24	g24	none	b	inprocess	finance	relfriend	b				d	strong	a	condpol	b	med		1000000		no
e0595	vuong anh tuyet	vn	daklak	1996	19	uni	female	01646073271	admin	notyet	somewhat	high	somewhat	somewhat	g24	g24	none	b	inprocess	finance	relfriend	a	a	b	c	d	strong	a	condpol	c	high	1000	500000	500000	yes
e0596	nguyen thi my duyen	vn	daknong	1996	19	uni	female	duyencherry07@gmail.com; 01683790164	salesm	dropped	somewhat	high	somewhat	somewhat	g24	g24	none	c	inprocess	finance	relfriend	a	a	b	c	d	strong	a	condpol	c	high	1000	100000	100000	yes
e0597	pham cong dat	vn	daklak	1996	19	uni	male	0972718382	salesm	running	somewhat	avg	none	somewhat	b1224	less12	some	b	basic	finance	gov	a	a	a	d	b	strong	a	condpol	b	med	1000	1000000	1000000	yes
e0598	nguyen thi thu hien	vn	daklak	1995	20	uni	female	beheokoyeuaica@gmail.com	salesm	dropped	somewhat	avg	somewhat	seft	g24	g24	all	b	inprocess			c	b	d		d	strong	b	condpol	b	med		50000	50000	no
e0599	haong thai son	vn	hochiminh	1995	20	uni	male	hoangthaison985@gmail.com; 01634837660	none	notyet	somewhat	avg	somewhat	strong	g24	g24	none	b	inprocess	relationship	relfriend	c	c	d	d	e	some	a	condpol	c	med	4	20000	1000	yes
e0600	nguyen huu kha	vn	hochiminh	1994	21	hs	male	nguyenkhabk94@gmail.com; 01662450448	salesm	dropped	fav	avg	high	seft	g24	g24	all	b	inprocess	mgt	relfriend	b	b	d	d	c	strong	a	newresource	c	low	20	50000	20000	yes
e0601	ngo thi kim phuong	vn	phuyen	1994	21	hs	female	phuongngo1007@gmail.com; 0978732069	none	notyet	unfav	low	somewhat	strong	g24	g24	all	a	noneed			c	c	d		d	negl	b	newidea	c	low				no
e0602	nguyen ai nhat le	vn	hochiminh	1993	22	hs	female	nhatle.2603@gmail.com; 01648112365	none	notyet	somewhat	high	high	somewhat	g24	g24	none	b	inprocess	finance	relfriend	c	c	d	d	d	strong	a	condpol	c	certain				yes
e0603	nguyen thi thanh phuc	vn	hochiminh	1993	22	hs	female	thanhphuclatoi@gmail.com	none	notyet	somewhat	avg	somewhat	somewhat	g24	g24	none	c	noneed	mgt	none	d	d	d	e	e	strong	a	newresource	c	low				yes
e0604	pham thu trang	vn	daklak	1996	19	uni	female	bachlien.96@gmail.com; 0979321858	none	notyet	somewhat	low	high	seft	g24	g24	none	b	inprocess	relationship	investors	a	b	d	f	e	strong	a	condpol	c	certain				yes
e0605	tran ho khanh duyen	vn	daklak	1996	19	uni	female	thkhanhduyen@gmail.com; 0966741902	none	notyet	somewhat	low	somewhat	strong	g24	g24	none	a	inprocess	mgt	gov	b	a	d	c	d	strong	a	condpol	c	high				yes
e0606	huynh le kim ngan	vn	binhduong	1996	19	uni	female	huynhlekimngan.a1@gmail.com; 0963369649	none	dropped	somewhat	high	somewhat	somewhat	g24	b1224	none	b	inprocess	finance	relfriend	d	c	d	c	d	strong	a	condpol	c	low				yes
e0607	mai anh dao	vn	hochiminh	1996	19	uni	female	maianhdaoss@gmail.com; 0166359896	finance	dropped	somewhat	avg	somewhat	seft	less12	g24	none	a	basic	relationship	saving	b	b	b	d	c	strong	a	condpol	c	med				yes
e0608	pham thi ngoc suong	vn	hochiminh	1995	20	hs	female	ptngocsuong1207@gmail.com; 0979916545	none	dropped	unfav	low	somewhat	light	g24	less12	some	b	inprocess	finance	saving	b	b	d	e	d	negl	a	condpol	c	med	20	100	1000	yes
e0609	ngo thi ngan ha	vn	hochiminh	1993	22	hs	female	nganhak12@gmail.com; 01667417039	pom	running	somewhat	avg	high	somewhat	b1224	b1224	some	b	good	finance	investors	b	b	b	b	b	negl	b	newresource	b	high	2000	100000	200000	yes
e0610	le hoang luat	vn	hochiminh	1993	22	uni	male	n.a	none		somewhat	high	somewhat	somewhat	b1224	b1224	none	a	inprocess	relationship											med				no
e0611	tran thi anh thu	vn	hochiminh	1995	20	uni	female	tranthianhthu11695@gmail.com; 0963224243	none	dropped	unfav	high	somewhat	seft	g24	less12	some	b	inprocess	technical	relfriend	c	c	d	a	e	strong	a	newresource	c	med	20000	500000000	300000000	yes
e0612	pham tan khai	vn	hochiminh	1995	20	hs	male	phamtankhai2202@gmail.com; 0972061618	salesm	running	somewhat	avg	somewhat	light	g24	g24	none	b	inprocess	finance	gov	a	a	d	d	d	strong	a	newresource	c	low	500	20000		yes
e0613	nguyen thi bao phuong	vn	khanhhoa	1995	20	uni	female	baophuong1551995@gmail.com; 0989125245	none	notyet	somewhat	low	none	somewhat	g24	g24	none	b	inprocess	others	none	b	b	d	a	e	strong	a	condpol	b	med				yes
e0614	nguyen linh phuong	vn	khanhhoa	1995	20	hs	female	peheovodoi@gmail.com; 01639105131	salesm	notyet	somewhat	low	somewhat	somewhat	g24	g24	none	b	noneed	relationship	saving	b	a	d	f	e	some	d	condpol	c	certain				yes
e0615	nguyen thi thu thao	vn	hochiminh	1995	20	uni	female	nguyenthuthao301295@gmail.com; 01289750204	none	notyet	somewhat	high	somewhat	somewhat	b1224	g24	some	b	inprocess	relationship	investors	b	a	c	c	d	some	a	condpol	c	high				yes
e0616	nguyen thi thanh truc	vn	binhduong	1994	21	hs	female	nguyentruc110294@gmail.com; 01626081664	none	dropped	somewhat	low	none	somewhat	b1224	g24	none	b	inprocess	technical	gov	b	c	b	d	d	strong	a	newidea	c	med				yes
e0617	le ngoc thao	vn	hochiminh	1996	19	uni	female	lengocthao43@gmail.com; skype: thaole990	none	notyet	somewhat	high	somewhat	somewhat	b1224	g24	some	a	basic	relationship	saving	b	c	c	d	d	strong	a	newidea	c	low				yes
e0618	nguyen hoai nam	vn	dongthap	1993	22	hs	male	01694403336	none	dropped	unfav	high	somewhat	strong	g24	g24	none	b	inprocess	relationship	saving	c	b	d	d	e	some	a	newidea	c	med				yes
e0619	lam quang hao	vn	hochiminh	1995	20	uni	male	01686023486	finance	notyet	somewhat	high	somewhat	seft	g24	g24	none	b	basic	technical	none	c	c	d	d	d	negl	b	newresource	c	med	50	3000	10000	yes
e0620	nguyen van thien	vn	lamdong	1995	20	hs	male	nhocconbl1@gmail.com; 01652092560	none	notyet	somewhat	high	somewhat	seft	less12	less12	none	b	good	mgt	saving	b	b	d	c	c	strong	a	condpol	c	med	50	10000	5000	yes
e0621	nguyen hoang son	vn	dongnai	1996	19	uni	male	kenshin0015@gmail.com	salesm	notyet	unfav	low	none	light	b1224	b1224	none	b	inprocess	finance	investors	b	c	c	c	c	some	a	newidea	b	low	1000	10000	150000	yes
e0622	do trung hieu	vn	hochiminh	1995	20	uni	male	dtrunghieu69@gmail.com; 01676962381	none	dropped	somewhat	low	somewhat	seft	g24	g24	all	a	basic	finance	saving	a	b	c	d	c	strong	b	newidea	b	med	10	1000	800	yes
e0623	huynh thi thuy trang	vn	hochiminh	1995	20	uni	female	thuytrang090395@gmail.com; 0965880200	none	dropped	somewhat	avg	none	strong	g24	g24	none	c	inprocess	finance	relfriend	c	c	d	d	e	strong	d	condpol	c	low				yes
e0624	huynh van cuong	vn	angiang	1996	19	uni	male	1419036@student.hcmus.edu.vn; 01672240800	none	notyet	somewhat	low	somewhat	somewhat	g24	g24	none	c	noneed	technical	relfriend	b	c	d	d	e	strong	d	newidea	c	med	50	20000	50000	yes
e0625	duong song thai duong	vn	hochiminh	1996	19	uni	male	micheal_king_l@yahoo.com; 01682175880	none	dropped	fav	high	somewhat	somewhat	g24	g24	all	b	inprocess	technical	relfriend	b	a	d	f	d	strong	b	condpol	c	certain	50	2500	5000	yes
e0626	dao thi thanh xuan	vn	hochiminh	1995	20	hs	female	xuan1361129@gmail.com; facebook: xuan thanh	none	dropped	somewhat			somewhat	g24	g24	none	b	inprocess	others	saving	b	b	d	d	d	strong	a	newresource	c	certain				no
e0627	pham thi len	vn	lamdong	1993	22	hs	female	phamthilen200993@gmail.com; 01654414296	salesm	dropped	somewhat			strong	g24	g24	some	b	inprocess	others	saving	b	c	d	a	e	strong	a	newidea	c	med	200	1000000	500	no
e0628	pham truong cong thanh	vn	hochiminh	1996	19	uni	male	congthanh0712@gmail.com; 01663268066	none	notyet	fav	high	high	somewhat	g24	g24	none	a	basic	mgt	relfriend	b	c	d	f	d	none	a	newidea	c	certain				yes
e0629	vuong duc phung	vn	ninhthuan	1993	22	uni	male	vdphung16@gmail.com; 0987594973	salesm	dropped	somewhat	avg	somewhat	somewhat	g24	g24	some	a	inprocess	finance	saving	b		c	f	c	strong	a	condpol	c	low				no
e0630	nguyen thanh giang	vn	binhthuan	1993	22	hs	male	nguyenthanhgiang6699@gmail.com; 01636266776	salesm	dropped	somewhat	avg	high	somewhat	g24	g24	some	b	inprocess	finance	gov	c	a	d	c	d	strong	a	newresource	c	med				yes
e0631	nguyen quynh huong	vn	hochiminh	1993	22	hs	female	namlinhchi1993@gmail.com; 01222717954	salesm	notyet	unfav	low	somewhat	somewhat	b1224	b1224	none	c	inprocess	relationship	relfriend	b	b	d	f	d	strong	a	newidea	c	med	100	500	100	yes
e0632	nguyen thanh huy	vn	hochiminh	1993	22	hs	male	nguyenthanhhuy6266@gmail.com	salesm	dropped	somewhat	avg	somewhat	seft	g24	less12	some	b	basic	mgt	investors	c	b		a	d	strong	a	newresource	c	high	50	2000	1000	no
e0633	tran hoang dai hai	vn	hochiminh	1996	19	uni	male	daibanggk@gmail.com	none	dropped	somewhat	low	somewhat	somewhat	b1224	g24	some	b	inprocess	product	investors	c	a	d	c	d	some	b	condpol	c	med				yes
e0634	huynh quang cuong	vn	bentre	1996	19	uni	male	hqc022@gmail.com	none	notyet	somewhat	avg	high	somewhat	g24	g24	none	c	noneed	others	investors	c	c	d	d	b	strong	a	newidea	c	certain	100	1000000	5000000	yes
e0635	ha mong long	vn	hochiminh	1995	20	uni	male	hmlong495@gmail.com	none	dropped	somewhat	high	somewhat	somewhat	b1224	b1224	none	b	noneed	relationship	saving	c	b	b	f	d	negl	a	newresource	b	med	25	50000	2000	yes
e0636	le ngoc diep	vn	hochiminh	1995	20	uni	female	lengocdiep_1995@yahoo.com	pom	running	unfav	avg	none	somewhat	g24	g24	none	b	inprocess	relationship	relfriend	c	c	d	e	d	some	b	newidea	c	low				yes
e0637	le thi tuyet ngan	vn	daklak	1996	19	uni	female	lethituyetngan96@gmail.com; 0915245092	none	dropped	somewhat	high	high	somewhat	g24	b1224	none	b	inprocess	relationship	relfriend	b		d	d	d	some	a	condpol	c	med				no
e0638	pham thi chi	vn	daknong	1996	19	uni	female	antchi.thichtimhieu@gmail.com; 0977276924	none	dropped	somewhat	high	somewhat	somewhat	b1224	g24	all	b	inprocess	finance	relfriend	c	c	d	d	e	strong	a	newresource	c		500			no
e0639	bui thi nhi	vn	hochiminh	1993	22	uni	female	nhibt.3i@gmail.com	none	dropped	somewhat	avg	somewhat	seft	less12	b1224	some	b	basic	product	relfriend	a	a	b	a	d	none	b	newidea		med				no
e0640	bui pham thien thu	vn	hochiminh	1995	20	hs	female	bpthienthu@gmail.com; 0908697517	none	dropped	somewhat			somewhat	b1224	b1224	none	b	basic	relationship	relfriend	c	c	d	b		some	a	newidea	c	med				no
e0641	truong thi thuy tien	vn	hochiminh	1996	19	uni	female	tththtien@gmail.com; 01204513970	salesm	running		low	somewhat	seft	b1224	b1224	none	b	inprocess	relationship	relfriend	b	c	a	d	d	some	a	condpol	b	med				no
e0642	ha my loc	vn	hochiminh	1996	19	uni	female	hamyloc2409@gmail.com; 01868298284	none	notyet	fav	low	somewhat	seft	g24	g24	none	a	basic	mgt	investors	c	b	b	d	d	strong	a	condpol	c	med				yes
e0643	nguyen van ninh	vn	hochiminh	1993	22	hs	male	nvninh1112215@gmail.com; 01274073811	none	dropped	somewhat	high	somewhat	seft	g24	less12	none	b	basic	finance	saving	a	a	c	d	d	strong	a	newidea	b	high	100	10000	15000	yes
e0644	le phong dan	vn	hochiminh	1995	20	uni	male	dhghost2@gmail.com	none	dropped	unfav	avg	somewhat	seft	b1224	b1224	some	b	inprocess	finance	saving	c	c	d	d	d	negl	a	condpol	c	low				yes
e0645	nguyen thi huyen	vn	baria	1994	21	uni	female	nguyenhuyen201194@gmail.com; 01677085874	none	notyet	somewhat	low	somewhat	somewhat	g24	g24	none	b	inprocess	relationship	relfriend	b	b	d	f	d	none	a	condpol	c	low				yes
e0646	ly quoc bao	vn	baclieu	1994	21	hs	male	1215021@student.hcmus.edu.vn; 09632433932	none	notyet	somewhat	low	somewhat	seft	g24	g24	none	c	inprocess	product	none	c	c	d	a	e	some	a	newresource	c	med	100	1000	100	yes
e0647	ngo thi bao han	vn	phuyen	1994	21	hs	female	ngothibaohan@gmail.com; 01699971739	none	notyet	unfav	low	none	somewhat	g24	b1224	none	c	basic	relationship	saving	c	c	d	d	d	some	a	newresource	b	low				yes
e0648	le thi kim duong	vn	lamdong	1994	21	uni	female	lethikimduong94@gmail.com	none	notyet	somewhat	low	somewhat	somewhat	g24	b1224	none	b	inprocess	relationship	investors	c	b	c	d	e	strong	a	condpol	c	med				yes
e0649	vu manh hung	vn	hochiminh	1996	19	uni	male	n.a	none	dropped	somewhat	low	somewhat	seft	g24	g24	none	c	inprocess	technical	none	c	c	d	f	d	some	a	newidea	c	low				yes
e0651	doan thanh huy	vn	hochiminh	1995	20	uni	male	huydoan13121995@gmail.com; 01238919060	none	notyet	somewhat	high	somewhat	light	g24	g24	some	b	basic	others	relfriend	c	b	d	f	d	some	b	newresource	b	med				yes
e0652	vo thuong hoai	vn	hochiminh	1995	20	uni	male	thuonghoai.1995@gmail.com; 0939764290	none	running	somewhat	avg	somewhat	light	g24	g24	none	a	basic	mgt	relfriend	b	b	d	d	d	some	b	newidea	c	high				yes
e0653	nguyen thi ngoc thanh	vn	phuyen	1995	20	hs	female	ngocthanhk13@gmail.com; 0983160810	none	notyet	unfav	high	high	strong	g24	g24	some	b	inprocess	finance	investors	a	a	d	c	d	strong	b	newresource	c	high				yes
e0654	huynh trong hieu	vn	longan	1993	22	hs	male	tronghieuvnn@gmail.com; 0976422111	finance	dropped	somewhat	avg	somewhat	somewhat	g24	g24	none	b	inprocess	technical	investors	b	b	b	d	d	strong	a	condpol	b	med	20	5000	3000	yes
e0655	nguyen thi thu	vn	tayninh	1994	21	hs	female	ntthu280894@gmail.com; 01628320290	none	dropped	somewhat	high	somewhat	somewhat	g24	b1224	none	c	inprocess	technical	investors	c	c	d	b	d	strong	a	newidea	c	med				yes
e0656	nguyen phuong vy	vn	hochiminh	1995	20	hs	female	phuongvy0095@gmail.com; 01248778788	none	notyet	somewhat	avg	none	light	g24	g24	none	c	inprocess	relationship	none	c	d	d	c	e	none	d	condpol	c	med				yes
e0657	tran tan cuong	vn	tayninh	1995	20	hs	male	tancuong1009@gmail.com; 0975336541	none	dropped	somewhat	high	high	somewhat	b1224	g24	none	b	inprocess	finance	relfriend	b	c	c	f	d	strong	a	condpol	c	med	5	500000000	500000000	yes
e0658	bui bao tran	vn	hochiminh	1995	20	hs	female	buibaotran1995@gmail.com; 01654109412	none	running	somewhat	high	none	light	g24	g24	none	c	basic	relationship	saving	c	b	b	d	e	strong	a	condpol	c	high				yes
e0659	nguyen hoang long	vn	hochiminh	1996	19	uni	male	nguyenhoanglong9909@gmail.com; 01227770196	none	running	somewhat	avg	high	light	g24	g24	none	b	basic	mgt	investors	c	c	d	c	d	strong	a	condpol	c	med	7	700		yes
e0660	nguyen tung diep	vn	hochiminh	1994	21	uni	female	nguyentungdiep.fit@gmail.com; 01667985773	none	dropped	somewhat	avg	none	somewhat	g24	g24	all	b	basic	finance	saving	a	b	c	a	c	strong	a	newidea	c	med		10000	0	yes
e0661	nguyen trung hoang yen	vn	binhduong	1995	20	uni	female	nguyenyen_1908@yahoo.com; 0962943907	salesm	dropped	somewhat	avg	somewhat	somewhat	g24	g24	some	b	basic	relationship	relfriend	b	b	d	a	d		a	condpol	c	med				no
e0662	vo thi kim sen	vn	binhphuoc	1993	22	uni	female	muasaobang052@gmail.com; 0916106207	none	dropped	somewhat	high	somewhat	somewhat	g24	g24	none	b	basic	relationship	relfriend	c	c	d	f	e	some		newidea	c	med				no
e0663	tran dinh trong	vn	hochiminh	1994	21	uni	male	thekiemdep00@gmail.com; 0917311305	salesm	notyet	unfav	avg	somewhat	strong	g24	less12	none	c	noneed	mgt	relfriend	c	c	d	e	e	some	d	condpol	c	low				yes
e0664	bui ngoc trang	vn	hochiminh	1994	21	hs	female	nanakakahahaha.me@gmail.com; 01678619122	none	notyet	somewhat	low	none	somewhat	g24	g24	none	b	noneed	finance	relfriend	c	c	d	b	d	some	a	newidea	c	med	1			yes
e0665	ha thi thuong thuong	vn	hochiminh	1994	21	uni	female	hathuong287@gmail.com	none	notyet	somewhat	low	none	strong	b1224	b1224	none	b	inprocess	product	relfriend	b	a	d		d	strong	a	newidea	c	med				no
e0666	thai thi hong yen	vn	quangnam	1995	20	hs	female	tthyen0195@gmail.com; 0969561046	none	notyet	unfav	avg	somewhat	somewhat	g24	g24	none	b	noneed	mgt	investors	b	c	d	a	d	some	a	newidea	c	med				yes
e0667	phan thi nga	vn	daknong	1993	22	uni	female	ptnga1473@gmail.com; facebook: 01669826852	none	notyet	somewhat	low	somewhat	strong	g24	g24	none	c	noneed	mgt	none	d	d	d	f	e	strong	a	condpol	b	low				yes
e0668	haong minh son	vn	hochiminh	1995	20	hs	male	hoangson24011995@gmail.com; 0962943034	salesm	running	fav	high	somewhat	strong	g24	g24	none	a	basic	product	saving	b	b	a	d	d	strong	a	newidea	c	med	1000	1000	300	yes
e0669	nguyen ba huynh	vn	hochiminh	1993	22	uni	male	huynhhiepsi@gmail.com	admin	notyet	unfav	avg	somewhat	light	b1224	g24	none	b	inprocess	finance	relfriend	c	c	c	b	c	some	a	newidea	c	med	1000	100000	5000	yes
e0670	huynh bao quan	vn	hochiminh	1993	22	uni	male	hbquan93@gmail.com; 01665806184	none	dropped	fav	high	high	somewhat	g24	g24	some	b	basic	mgt	gov	b	b	c	c	c	strong	a	newidea	c	certain	10	50000	5000	yes
e0671	tran thanh rim	vn	hochiminh	1995	20	uni	male	tranthanhrim1995@gmail.com; 0988617518	none	notyet	somewhat	high	high	somewhat	g24	g24	none	a		relationship	investors			d	d			a	newresource	c					no
e0672	truong cong doan	vn	longan	1995	20	uni	male	doantc1995@gmail.com; 01656946994	finance	notyet	somewhat	high	somewhat	light	g24	g24	none	c	noneed	product	gov	c	c	d	d	e	none	a	newresource	c	high	1	150	100	yes
e0673	nguyen hoai anh	vn	hochiminh	1995	20	hs	male	nguyenh.anhk13@gmail.com; 0978476308	none	notyet	somewhat	avg	high	light	g24	b1224	none	b	inprocess	product	saving	c	b	d	b	d	strong	a	newidea	c	low	1	101	100	yes
e0674	huynh le duy dang	vn	hochiminh	1994	21	uni	male	danghuynh3131994@gmail.com; 01626826064	hmr	dropped	somewhat	high	somewhat	seft	g24	g24	none	b	noneed	finance	gov	b	b	b	f	d	strong	a	newresource	b	med				yes
e0675	le van cuong	vn	nhatrang	1994	21	hs	male	le.van.cuong.a@gmail.com; 0923120366	none	notyet	fav	low	somewhat	seft	g24	less12	none	a	basic	relationship	saving	a	a	d	b	d	some	a	newresource	c	low	10	100	50	yes
e0676	nguyen quang trung	vn	hochiminh	1995	20	hs	male	nqtrungdt@gmail.com; 0906753643	none	running	somewhat	high	somewhat	seft	b1224	less12	none	a	inprocess	mgt	relfriend	a	a	d	d	a	strong	a	newidea	c	high				yes
e0677	duong dang ninh	vn	travinh	1996	19	hs	male	duongdangninh@gmail.com; 0964459963	none	running	somewhat	low	none	light	less12	b1224	all	b	inprocess	relationship	relfriend	c	b	b	b	e	none	b	condpol	c	med				yes
e0678	nguyen quoc huy	vn	dongthap	1996	19	hs	male	n.a	salesm	dropped	somewhat	high	somewhat	somewhat	b1224	b1224	some	b	inprocess	relationship	gov	b	b	b	b	b	strong	b	never	b	med				yes
e0679	le hai doan	vn	tiengiang	1996	19	uni	male	n.a	none	dropped	somewhat	high	somewhat	strong	g24	g24	some	b	basic	finance	relfriend	c	b	d	c	b	some	b	newresource	c	high				yes
e0680	dang thanh dat	vn	dongthap	1995	20	uni	male	thanhdatrainsky@gmail.com; 0943007717	none	dropped	somewhat	high	high	somewhat	g24	g24	none	a	inprocess	finance	gov	c	b	d	d	d	negl	a	newresource	c	med				yes
e0681	phuong du duc the	vn	hochiminh	1995	20	uni	male	ducthe1234@yahoo.com; 01217174550	none	notyet	somewhat	high	somewhat	seft	g24	g24	none	a	inprocess	others	relfriend	b	a	c	d	d	strong	a	condpol	c	med	1000	1000	200	yes
e0682	tran quang thinh	vn	hochiminh	1995	20	uni	male	thinhquang1319375@gmail.com	none	notyet	somewhat	high	somewhat	somewhat	g24	b1224	none	b	inprocess	technical	investors	b	b	c	f		strong	a	condpol	c					no
e0683	nguyen hoang thang	vn	hochiminh	1995	20	uni	male		none	dropped	unfav	high	somewhat	strong	g24	less12	none	b	noneed	relationship	investors	c	b	b	d	d	negl	c	newresource	b	med	2000			yes
e0684	bui ngoc thao nhu	vn	hochiminh	1994	21	uni	female	thaonhu.khtn@gmail.com; 01636777239	hmr	notyet	somewhat	high	high	strong	g24	g24	none	b	noneed	technical	investors	c	c	d	d	d	negl	a	newresource	c	med				yes
e0685	duong nu kieu phuong	vn	quangngai	1994	21	uni	female	kpkieuphuong@gmail.com; 01206174347	none	notyet	unfav	low	none	somewhat	g24	g24	none	b	noneed	finance	relfriend	c	c	d	c	d	negl	c	newidea	c	med				yes
e0686	tran thi kim phuc	vn	hochiminh	1994	21	uni	female	tranthikimphuc1994@gmail.com; 01683789755	salesm	dropped	unfav	low	none	somewhat	g24	g24	none	b	noneed	mgt	relfriend	c	c	d	c	d	strong	a	newresource	c	med				yes
e0687	ngo cong son	vn	phuyen	1994	21	uni	male	truytimsachquy@gmail.com; 0982572528	none	dropped	somewhat	low	somewhat	seft	g24	g24	none	a	inprocess	finance	none	c	c	d	d	e	some	b	newresource	c	low				yes
e0688	nguyen van giac	vn	phuyen	1994	21	hs	male	giacnguyen94@gmail.com; 01665341357	none	dropped	somewhat	high	high	somewhat	b1224	less12	none	b	noneed	relationship	relfriend	c	c	b	c	c	strong	a	newresource	b	med				yes
e0689	tran hoang lam	vn	hochiminh	1995	20	uni	male	malartsoft@gmail.com; 01664016617	pom	dropped	somewhat	low	none	seft	g24	g24	none	b	inprocess	relationship	gov	b	c	d	d	d	strong	a	condpol	a	certain				yes
e0690	bui nguyen dinh duc	vn	dongnai	1996	19	hs	male	buinguyendinhduc96@gmail.com	none	dropped	somewhat	avg	high	somewhat	g24	g24	none	b	inprocess	finance	none	c	c	b	d	e	strong	a	newresource	b	low		1000000		yes
e0691	bui ngoc minh	vn	dongnai	1996	19	uni	male	bnminh.96@gmail.com	none	notyet	unfav	low	somewhat	seft	g24	g24	none	b	inprocess	technical	none	d	d	d	c	d	strong	b	newidea	c	med				yes
e0692	nguyen trung thoai	vn	tayninh	1996	19	uni	male	1419296@student.hcmus.edu.vn; 0982587905	none	dropped	somewhat	high	high	somewhat	less12	g24	none	a	inprocess	relationship	relfriend	c	c	b	c	d	some	a	condpol	c	med				yes
e0693	ho dinh huy	vn	hochiminh	1995	20	uni	male		none	notyet	somewhat	high	somewhat	light	g24	less12	none	b	inprocess	technical	relfriend	a	b	d	d	d	strong	d	newresource	c	med	10	20000	10000	yes
e0694	ha le trung hieu	vn	tayninh	1996	19	uni	male	haletrunghieukvl@gmail.com; facebook: box box	pom	dropped	somewhat	avg	somewhat	seft	g24	b1224	some	a	inprocess	finance	relfriend	b	c	a	c	d	strong	a	condpol	b	low				yes
e0695	bui dat phai	vn	hochiminh	1996	19	uni	male	n.a	hmr	dropped	somewhat	avg	somewhat	strong	g24	g24	some	a	inprocess	relationship	relfriend	c	c	d	a	d	strong	a	condpol	b	med				yes
e0696	nguyen tran thao nhi	vn	travinh	1996	19	uni	female	nhi_nguyen_tr_96@yahoo.com.vn; 01268688595	none	running	somewhat	low	none	light	g24	g24	none	b	basic	product	saving	d	d	a	c	d	some	b	newresource	b	med				yes
e0697	nguyen thi thu uyen	vn	hochiminh	1996	19	uni	female	thuuyen5660@gmail.com; 0968508960	none	notyet	somewhat	low	none	light	g24	g24	none	b	noneed	mgt	investors	b	b	b	c	d	strong	a	newidea	c	med	1000	100000	50000	yes
e0698	truong thi kim tuyen	vn	hochiminh	1996	19	hs	female	kimtuyen21215@gmail.com; 01683701196	none	notyet	unfav	low	somewhat	light	b1224	less12	none	c	noneed	finance	none	d	d	d	d	e									no
e0699	tran thi ha uyen	vn	hochiminh	1996	19	uni	female	mysunshine.u@gmail.com; 01652652360	finance	notyet	unfav	high	somewhat	somewhat	b1224	g24	none	a	inprocess	finance	investors	b	b	c	a	d	strong	a	condpol	b	med	2000	20000	100000	yes
e0700	ta minh son	vn	hochiminh	1996	19	hs	male	taminhsz30@gmail.com; 0937649954	none	dropped	unfav	avg	high	somewhat	g24	g24	some	b	inprocess	relationship	saving	b	b	b	f	d	strong	b	newresource	c	high	2	10000	1000	yes
e0701	nguyen thi yen nhi	vn	hochiminh	1996	19	hs	female	vunhi3004@gmail.com; 0977037818	none	dropped	somewhat	low	somewhat	seft	g24	g24	none	a	good	finance	relfriend	b	a	d	c	d	strong	a	condpol	b	certain	3	8000	4000	yes
e0702	tran trung hung	vn	bentre	1995	20	uni	male	tthung95@gmail.com; 01643360818	none	notyet	fav	high	high	seft	g24	g24	none	b	inprocess	finance	relfriend	b	b	b	f	b	strong	a	newresource	c	certain				yes
e0703	trinh my tien	vn	hochiminh	1989	26	uni	female	zhengmeixian1989@gmail.com	pom	dropped	somewhat	low	somewhat	strong	g24	g24	none	b	inprocess	finance	relfriend	b	b	c	f	c	strong	a	condpol	c	med		5000		yes
e0704	nguyen minh tu	vn	vinhlong	1995	20	hs	male	nmtu125@gmail.com	none	dropped	somewhat	high	somewhat	light	g24	b1224	none	b	basic	mgt	saving	a	a	b	b	d	strong	a	condpol	c	med				yes
e0705	nguyen thi hong tham	vn	hochiminh	1995	20	hs	female	hongtham1407.smile@gmail.com	none	notyet	somewhat	high	somewhat	somewhat	g24	g24	none	c	inprocess	mgt	relfriend	b	c	b	c	b	strong	a	condpol	c	med		20000	30000	yes
e0706	le nguyen cam thuy	vn	hochiminh	1995	20	hs	female	lenguyencamthuy316@gmail.com	none	notyet	somewhat	high	somewhat	strong	g24	g24	none	c	noneed	finance	relfriend	c	d	d	f	d	some	d	condpol	c	low		10000	50000	yes
e0707	nguyen trong nhan	vn	binhthuan	1995	20	uni	male	nhankhtn95@gmail.com; 0967550904	none	running	somewhat	low	somewhat	seft	g24	g24	none	b	inprocess	relationship	none	b	b	b	d	c	strong	a	newresource	c	certain	10	5000	0	yes
e0708	nguyen duy linh	vn	binhthuan	1995	20	uni	male	duylinh95@gmail.com	pom	notyet	somewhat	high	somewhat	somewhat	g24	g24	none	b	inprocess	relationship	investors	b	b	a	f	d	strong	b	condpol	c	med		5000	30000	yes
e0709	nguyen thanh nhan	vn	khanhhoa	1995	20	hs	male	aquarius1121995@gmail.com; 01226795651	none	notyet	unfav	avg	somewhat	somewhat	g24	g24	some	b	inprocess	finance	relfriend	b	b	d	e	e	some	b	newresource	b	high				yes
e0710	tran vuong nhat	vn	hochiminh	1995	20	hs	male	vuongnhat_2708@yahoo.com	salesm	notyet	somewhat	avg	somewhat	somewhat	less12	less12	some	a	basic																no
e0711	nguyen chi phuc	vn	hochiminh	1995	20	uni	male	nguyenchiphuc12@yahoo.com	pom	notyet	somewhat	low	none	seft	g24	g24	all	a	inprocess	relationship	investors	b	b	b	b	b	some	b	newresource	a	med				yes
e0712	phanthi hong gam	vn	hochiminh	1995	20	uni	female	honggam.phan95@gmail.com; 01687147052	none	notyet	somewhat	high	somewhat	strong	g24	g24	none	b	noneed	finance	investors	b	b	d	d	e	none	a	condpol	c	med	500			yes
e0713	le nguyen le xuan	vn	hochiminh	1995	20	hs	female	lnlx1144@gmail.com	none	dropped	somewhat	high	somewhat	somewhat	g24	g24	none	b	inprocess	finance	investors	b	a	b	d	d	strong	a	condpol	c	med	500	500		yes
e0714	n.a	vn	camau	1995	20	hs	female	n.a	none	notyet	somewhat	low	somewhat	seft	g24	g24	all	b	inprocess	mgt	investors	b	c	b	c	c	some	a	condpol	c	certain				yes
e0715	le thanh van	vn	dongnai	1995	20	hs	male	1411360@student.edu.vn; 0962745895	pom	notyet	somewhat	low	somewhat	somewhat	g24	g24	none	b	inprocess	relationship	relfriend	c	c	b	d	d	some	a	condpol	c	med				yes
e0716	nguyen vu thinh	vn	hochiminh	1995	20	hs	male	nguyenvuthinh95@gmail.com; 0913001051	finance	running	somewhat	high	high	somewhat	g24	g24	all	a	basic	finance	relfriend	a	b	a	f	a	strong	a	newresource	c	high	100	10000	50000	yes
e0717	voong quoc anh	vn	hochiminh	1996	19	uni	male	ttldshinkudo2@gmail.com; 01212248198	hmr	notyet	somewhat	low	none	seft	g24	less12	none	b	inprocess	technical	saving	c	c	d	d	d	strong	a	condpol	c	certain				yes
e0718	pham trung hieu	vn	hochiminh	1996	19	uni	male	trunghieulp640@gmail.com	none	notyet	unfav	high	somewhat	strong	g24	g24	some	b	basic	relationship	gov	c	b	d	f	d	strong	a	newresource	c	low			100000000	yes
e0719	nguyen nghia nhan	vn	hochiminh	1995	20	uni	male	jinlong2320@gmail.com; 01283618968	none	notyet	somewhat	high	somewhat	somewhat	b1224	b1224	all	a	noneed	technical	relfriend	b	b	d	d	e	strong	b	newresource	b	med				yes
e0723	nguyen xuan tho	vn	hochiminh	1993	22	uni	male	nxt93iag@gmail.com; 0934988379	finance	running	fav	low	somewhat	light	g24	g24	all	a	basic	relationship	investors	b	b	a	c	c	strong	a	newidea	c	certain		10000	5000	yes
e0724	tran minh man	vn	hochiminh	1995	20	hs	male	minhman1411395@gmail.com	salesm	dropped	somewhat	low	somewhat	strong	b1224	g24	some	b	inprocess	finance	saving	b	b	d	f	d	strong	a	condpol	c	high				yes
e0725	n.a	vn	hochiminh	1995	20	hs	female	n.a	none	dropped	unfav	avg	somewhat	strong	g24	b1224	none	b	inprocess	relationship	relfriend	c	b	d	c	d	some		newresource	c	low				no
e0726	n.a	vn	hochiminh	1996	19	hs	female	n.a	none	dropped	unfav	low	somewhat	seft	b1224	g24	none	b	basic	relationship	relfriend	b	b	b	c	d	strong	a	condpol	c	high				yes
e0727	nguyen vinh dat	vn	khanhhoa	1994	21	uni	male	nguyenvinhdat.khanhhoa@gmail.com; 0979514562	none	notyet	somewhat	low	somewhat	light	g24	g24	none	b	noneed	finance	gov	b	b	d	e	d	strong	a	condpol	c	med		100000	10000	yes
e0728	nguyen ngoc ngan	vn	dongthap	1994	21	uni	female	ngocngan3n@gmail.com; 01652758537	salesm	running	fav	high	high	seft	g24	g24	all	a	good	finance	relfriend	a	a	b	b	a	strong	a	condpol	a	certain		12000	0	yes
e0729	luong huu chi	vn	hochiminh	1994	21	uni	male	chiluong5169@gmail.com; 01673677937	salesm	running	somewhat	high	high	seft	g24	g24	some	a	basic	relationship	relfriend	a	a	b	c	a	strong	a	newresource	c	certain		12000	0	yes
e0730	pham xuan anh	vn	hochiminh	1994	21	uni	male	pxanh1@gmail.com	none	notyet	fav	low	somewhat	seft	g24	g24	none	b	inprocess	others	none	b	b	d	f	e	strong	a	condpol	c	certain				yes
e0731	bui duy tien	vn	binhphuoc	1995	20	uni	male	duytien1305@gmail.com; 01666652428	salesm	notyet	somewhat	low	somewhat	seft	g24	g24	some	b	noneed	others	investors	c	c	d	d	d	negl	c	newidea	b	low	200	100000	500000	yes
e0732	nguyen huynh nhat phuong	vn	bentre	1995	20	uni	female	nhatphuong.khtn@gmail.com; 01682956203	finance	notyet	somewhat	low	somewhat	somewhat	g24	g24	none	b	inprocess	mgt	relfriend	c	c	d	c	d	some	a	condpol	c	med				yes
e0733	pham luu thanh binh	vn	hochiminh	1994	21	uni	male	pltbinh@gmail.com; 0909176087	none	notyet	somewhat	low	somewhat	strong	g24	g24	none	b	inprocess	finance	relfriend	c	b	d	d	d	strong	a	condpol	b	high				yes
e0734	nguyen phu chau	vn	hochiminh	1994	21	uni	male	npc2611@gmail.com	none	notyet	somewhat	low	none	light	g24	g24	none	b	inprocess	finance	relfriend	c	b	c	d	d	none	a	newidea	a	med				yes
e0735	nguyen xuan chuong	vn	hochiminh	1994	21	uni	male	chuongnguyenxuandp@gmail.com	none	notyet	somewhat	avg	somewhat	somewhat	g24	g24	all	b	basic	mgt	relfriend	b	b	c		c	strong	a	newresource	c	certain				no
e0736	nguyen van an	vn	binhthuan	1994	21	hs	male	nguyenvanan014@gmail.com; 01648376667	none	notyet	somewhat	avg	somewhat	seft	less12	less12	none	b	noneed	finance	investors	c	b	d		d	negl	a	condpol	c	med	500	1000000	500000	no
e0737	ngac thi le	vn	hochiminh	1995	20	hs	female	ngacle89@gmail.com; facebook: le ngac	none	notyet	somewhat	avg	somewhat	somewhat	g24	g24	none	b	inprocess	relationship	gov	c	c	d	d	e	some	b	condpol	c	med				yes
e0738	trinh thi hoan	vn	hochiminh	1994	21	uni	female	tapi_yeudau@yahoo.com; 0976301135	salesm	notyet	somewhat			somewhat			none	c	inprocess	mgt	relfriend	c	c	d	d	e	strong	b	condpol						no
e0739	nguyen thanh huy	vn	dongnai	1992	23	uni	male	n.a	salesm	dropped	somewhat	avg	somewhat	somewhat	b1224	less12	none	b	inprocess	relationship	relfriend	c	c	b	d	d	some	a	condpol	c	med				yes
e0740	n.a	vn	hochiminh	1994	21	uni	male	minhnhatqn204@gmail.com	none	dropped	somewhat	low	somewhat	somewhat	g24	g24	none	b	inprocess	finance	relfriend	c	c	d	d	d	some	b	newresource	b	med				yes
e0741	vo hoang anh	vn	hochiminh	1995	20	uni	male	zzryanzz1@gmail.com; 0963229313	none	dropped	somewhat	high	somewhat	seft	g24	g24	none	c	inprocess	finance	gov	b	b	c	d	d	some	a	condpol	c	high	1000	500000	800000	yes
e0742	tran thi mai huyen	vn	hochiminh	1995	20	uni	female	maihuyen260995@gmail.com	none	dropped	somewhat	high	somewhat	seft	g24	g24	some	a	inprocess	relationship	relfriend	b	b	c	d	c	strong	a	condpol	c	med	10	500	400	yes
e0743	la thuy ngan	vn	hochiminh	1994	21	uni	female	thuynganla@gmail.com; facebook: thuy ngan la	none		somewhat	low	somewhat	seft	g24	g24	none	b	inprocess	relationship	investors	c	b	b	d	d	strong	b	condpol	c	med				no
e0744	nguyen thi thu trang	vn	quangngai	1994	21	uni	female	thutrangnguyenthi1994@gmail.com; 01284198962	none	dropped	somewhat	low	somewhat	seft	g24	g24	none	b	inprocess	relationship	investors	c	b	b	d	d	strong	b	condpol	c	med	30	50000		yes
e0745	vu dinh bao	vn	hochiminh	1993	22	hs	female	vubao.010@gmail.com	none	notyet	somewhat	avg	somewhat	somewhat	g24	b1224	some	c	basic		relfriend	b	b	c	e	c	strong	a	condpol	c	med	1000	500000	10000	no
e0746	nguyen hoai nam	vn	hochiminh	1994	21	hs	male	o0oprince01@gmail.com	salesm	dropped	somewhat	low	somewhat	light	g24	b1224	none	b	noneed	technical	relfriend	c	b	d	d	e	strong	a	condpol	c	med				yes
e0747	tran tuyet mai	vn	hochiminh	1994	21	hs	female		hmr	notyet	somewhat	low	none	somewhat	b1224	less12	none	b	basic	finance	gov	c	b	d	f	e	strong	a	newidea	b	high	1000	50000	5000	yes
e0748	pham van quy	vn	hochiminh	1994	21	hs	male	n.a	pom	dropped	unfav	low	none	somewhat	g24	less12	none	b	basic	technical	none	b	a	d	d	d	strong	a	newresource	c	high				yes
e0749	vo minh sang	vn	hochiminh	1994	21	uni	male		none	dropped	unfav	low	somewhat	somewhat	b1224	b1224	none	c	noneed	technical	relfriend	b	b	d	d	d	some	a	newresource	c	certain	1000	10000	100000	yes
e0750	nguyen thi mong van	vn	hochiminh	1994	21	uni	female	thanhvandtn1144@gmail.com; 01662782304	none	notyet	somewhat	low	somewhat	somewhat	b1224	b1224	none	b	noneed	finance	gov	c	b	d	d	d	strong	c	newresource	c	high				yes
e0751	nguyen thi nhu hao	vn	hochiminh	1998	17	hs	female	nhuhao1711@gmail.com; 01223311445	none	dropped	unfav	high	high	somewhat	b1224	g24	none	b	inprocess	finance	saving	c	d	b	c	e	some	a	condpol	b	low				yes
e0752	nguyen hau giang	vn	hatinh	1994	21	hs	male	haugiangdhnh@gmail.com; 0973809950	finance	dropped	somewhat	low	somewhat	strong	b1224	less12	some	b	inprocess	mgt	saving	c	c	d	c	d	strong	a	condpol	c	med			20000	yes
e0753	tran van vinh	vn	daklak	1994	21	uni	male	tranvinh167@gmail.com; 0166728725	salesm	dropped	somewhat	high	high	light	g24	g24	some	b	inprocess	finance	investors	b	b	b	d	c	strong	a	newresource	c	low		1000	200	yes
e0754	nguyen thi phuong	vn	hochiminh	1995	20	uni	female	phuonguyen.2995@gmail.com; 01654187698	salesm	dropped	somewhat	high	high	strong	b1224	b1224	all	b	inprocess	product	relfriend	b	b	d	d	c	strong	b	newidea	c	certain				yes
e0755	nguyen xuan canh	vn	hochiminh	1994	21	hs	male	xuancanh.1994@gmail.com; facebook: xuan canh	none	notyet	somewhat	avg	somewhat	light	b1224	less12	some	b	basic	product	relfriend	b	a	d	c	d	strong	a	newresource	c	med	30	100000	15000	yes
e0756	le nguyen anh	vn	hochiminh	1995	20	uni	female	nguyenanhle0@gmail.com; 0918391023	none	dropped	somewhat	low	none	light	g24	g24	none	a	inprocess	relationship	relfriend	b	c	c	d	d	negl	b	newresource	c	med				yes
e0757	huynh thu tu	vn	hochiminh	1996	19	uni	male	tuhuynh_1996@yahoo.com; 01635900689	none	notyet	unfav	low	somewhat	seft	g24	g24	none	b	inprocess	finance	investors	b	b	d	d	d	some	a	newresource	c	med	2000	1000000	35000	yes
e0758	phan thi ha phuong	vn	hochiminh	1995	20	uni	female	phanhaphuong95@gmail.com	pom	running	fav	high	high	strong	less12	less12	all	a	good	finance	saving	a	a	a	a		strong	a	never	a	certain				no
e0759	le huu nghia	vn	quangngai	1995	20	uni	male	huunghiale1995@gmail.com	pom	dropped	somewhat	avg	somewhat	somewhat	b1224	less12	some	b	inprocess	finance	relfriend	a	b	c	f	d	strong	b	never	b	high				yes
e0760	le thi hong gam	vn	bentre	1995	20	hs	female	honggam12895@gmail.com; 0963226765	none	dropped	somewhat	low	somewhat	somewhat	g24	g24	none	b	inprocess	finance	gov	c	c	b	d	d	strong	a	condpol	c	med				yes
e0761	nguyen ngoc thao yen	vn	hochiminh	1994	21	uni	female	nguyengocthaoyen@gmail.com	none	dropped	somewhat	high	somewhat	light	g24	g24	none	b	inprocess	others	relfriend	c	c	d	c	d	strong	a	condpol	c	med				yes
e0762	ta gia duc	vn	hochiminh	1994	21	uni	male	ducta.72@gmail.com; 0937337940	none	notyet	unfav	avg	none	somewhat	g24	g24	none	b	good	product	none		a	b	a	b	strong	a	newresource	b	med		6	2	no
e0763	truong thi thu huyen	vn	hochiminh	1995	20	uni	female	n.a	none	dropped	somewhat	avg	somewhat	somewhat	g24	g24	all	b	inprocess	finance	investors	d	b	d	d	d	strong	b	newresource	c	med				yes
e0764	truong thi ngoc hieu	vn	hochiminh	1994	21	hs	female	truong_thi_ngoc_hieu_3394@yahoo.com.vn; 01867532728	salesm	notyet	unfav	avg	somewhat	seft	g24	g24	none	c	inprocess	finance	saving	c	c	d		e	negl	b	condpol	c	med				no
e0767	nguyen thi minh khoa	vn	hochiminh	1995	20	uni	female	mkhoa68@gmail.com; 01652462093	pom	dropped	fav	high	somewhat	seft	less12	g24	all	b	inprocess	others	saving	c	b	d	d	d	some	a	newidea	b	high				yes
e0768	pham tien dat	vn	soctrang	1994	21	uni	male	tiendat3535@gmail.com	none	notyet	somewhat	avg	somewhat	somewhat	g24	g24	none	b	inprocess	finance	investors	c	c	d	d	e	negl	a	newidea	c	low				yes
e0769	lai thi khanh ly	vn	hochiminh	1994	21	uni	female	laithikhanhly@gmail.com; 0986520290	none	notyet	somewhat	high	high	somewhat	g24	b1224	some	c	inprocess	relationship	saving	c	c	d	f	d	strong	a	newidea	c	med				yes
e0770	ha thi hue	vn	hochiminh	1995	20	uni	female	hahue05011995@gmail.com; 01683602426	finance	notyet	unfav	low	somewhat	somewhat	less12	b1224	some	b	inprocess	finance	saving	b	d	a	e	e	some	a	condpol	b	certain				yes
e0771	vo thanh binh	vn	hochiminh	1995	20	hs	male	thanhbinhvo95@gmail.com; 01642428087	none	notyet	unfav	low	none	seft	g24	b1224	some	b	inprocess	mgt	none	c	d	d		e	strong	b	newidea	b	low				no
e0775	n.a	vn	hochiminh	1995	20	uni	male		hmr	notyet	fav	high	high	somewhat	b1224	less12	all	a	inprocess	relationship	investors	c	b	c	c	d	strong	a	newresource	c	med	15	50000	100000	yes
e0776	duong trong hieu	vn	hochiminh	1994	21	n.a	male	n.a	none	notyet	somewhat	avg	none	somewhat	g24	g24	none	a	inprocess	relationship	saving	c	c	d	d	c	some	a	condpol	c	low				yes
e0777	luong my phuong	vn	hochiminh	1996	19	uni	female	luongmyphuong96@gmail.com; 01289966595	admin	dropped	somewhat	high	somewhat	seft	g24	less12	some	b	inprocess	finance	investors	b	c	c	c	b	strong	a	newresource	c	med	100	105000	100000	yes
e0778	nguyen ngoc bao tran	vn	hochiminh	1994	21	uni	female	tran_pinky@yahoo.com; 01264618659	none	notyet	unfav	low	high	somewhat	g24	g24	none	b	inprocess	relationship	none	c	c	d	f	e	some	b	condpol	c	med				yes
e0779	nguyen tran vinh thuyen	vn	longan	1994	21	hs	male	n.a	none	notyet	unfav	low	none	light	g24	b1224	all	b	inprocess	relationship	saving	b	b	b	b	d	some	a	newidea	c	med				yes
e0780	tran chi linh	vn	hochiminh	1996	19	uni	male	nhanma0312@gmail.com; 0967019951	none	notyet	somewhat	avg	somewhat	seft	g24	g24	none	b	inprocess	finance	relfriend	a	a	c	c	d	some	d	newresource	c	certain	15000	500000	2000000	yes
e0782	phan hoang my linh	vn	hochiminh	1996	19	uni	female	mylinhphanhoang@gmail.com; 01647922505	none	notyet	somewhat	avg	somewhat	strong	g24	g24	none	b	inprocess	finance	relfriend	d	c	d	f	e	some	b	newresource	c	low				yes
e0783	pham le ly thao	vn	hochiminh	1995	20	uni	female	lythao0610@gmail.com; 01648449644	none	dropped	somewhat	high	somewhat	somewhat	g24	g24	none	b	inprocess	finance	relfriend	b	b	b	c	d	strong	a	condpol	c	high				yes
e0784	dang thuy trang	vn	longan	1995	20	hs	female	01649947121	none	dropped	somewhat	low		seft	g24	g24	none	b	inprocess																no
e0787	doan xuan thy	vn	hochiminh	1996	19	hs	female	doanxuanthy@gmail.com; 01659749744	none	notyet	unfav	low	somewhat	somewhat	b1224	g24	some	c	inprocess	finance	relfriend	b	b	d	b	e	strong	a	newidea	c	high				yes
e0788	ngo minh tien	vn	hochiminh	1996	19	uni	male	ngominhtien95@gmail.com; 01227873031	none	notyet	unfav	avg	somewhat	light	g24	g24	some	b	inprocess	finance	gov	c	d	d	d	d	some	b	condpol	c	high				yes
e0789	duong minh hoang	vn	lamdong	1996	19	uni	male	hd06696@gmail.com; 0965895649	none	dropped	fav																								no
e0790	nguyen huu thanh	vn	hochiminh	1994	21	hs	male	linhnguynvn367@yahoo.com; facebook: bonjour vietnam	salesm	dropped	somewhat	high	somewhat	seft	b1224	g24	none	b	noneed	mgt	investors	c	b	d	f	d	strong	b	newidea	c	med	100	1000	1000	yes
e0791	phan le thanh	vn	hochiminh	1993	22	uni	male	phanlethanh93@gmail.com	none	notyet	somewhat	high	somewhat	light	less12	g24	none	b	noneed	finance	relfriend	a	b	c	f	d	strong	a	condpol	c	low	100			yes
e0792	thai doan son	vn	daklak	1993	22	hs	male	1112257.tdson@gmail.com; 01676690868	none	notyet	somewhat	low	somewhat	seft	g24	g24	none	a	good	technical	none	b	b	d	d	b	none	d	condpol	c	certain	100000	500000000	1000000	yes
e0793	vo thi nga	vn	hochiminh	1980	35	grad	female	nganho0811@gmail.com	finance	dropped	somewhat	high	high	seft	g24	g24	all	b	basic	mgt	none	a	b	a	a	a	strong	c	newidea	b	med	10	50000	0	yes
e0794	nguyen thanh an	vn	hochiminh	1995	20	uni	male	nthanhan0604@gmail.com; facebook: facebook.com/thanhannguyen95	salesm	dropped	unfav	low	somewhat	somewhat	g24	less12	none	b	inprocess	finance	saving	c	c	c	d	d	some								no
e0795	nguyen van quang	vn	binhdinh	1996	19	uni	male	quanghero100@gmail.com	none	notyet	somewhat	low	somewhat	strong	g24	g24	some	b	inprocess	finance	relfriend	c	c	d	f	d	strong	a	newresource	b	med				yes
e0796	ho ngoc hieu	vn	kiengiang	1994	21	hs	male	nevery7248@gmail.com	none	notyet	somewhat	avg	somewhat	somewhat	g24	g24	none	b	inprocess	finance	relfriend	b	b	c	d	d	strong	a	newresource	c	med				yes
e0797	ngo thi hoang dung	vn	hochiminh	1995	20	uni	female	ngohoangdung18@yahoo.com; 01664887642	none	dropped	somewhat	high	somewhat	seft	g24	g24	none	c	inprocess	finance	relfriend	c	b	d	d	d	strong		newresource	c	med				no
e0798	nguyen thi duyen	vn	hochiminh	1996	19	hs	female	nguyenduyenkhoahoc@gmail.com	none	notyet	fav	high	none	light	less12	less12	all	b	good	finance	investors	d	b	b	b	b	some	a	never	b	low				yes
e0799	pham kim ngoc	vn	hochiminh	1993	22	hs	female	kimngoc7993@gmail.com	none	dropped	unfav	high	high	light	less12	g24	none	b	good	finance	investors	a	b	b	d	d	strong	a	condpol	c	low				yes
e0800	tran chau thi	vn	hochiminh	1995	20	uni	female	gauu308@gmail.com	salesm	running	somewhat	low	somewhat	strong	g24	g24	none	b	inprocess	relationship	saving	c	b	a	d	e		a	condpol	c	certain				no
e0801	dang thanh van	vn	hochiminh	1995	20	uni	female	dangthanhvan262@gmail.com; 01654775117	none	dropped	unfav	avg	somewhat	strong	less12	less12	none	b	noneed	finance	investors	c	c	d	f	d	strong	a	newresource	c	low				yes
e0802	nguyen thi ngoc trang	vn	hochiminh	1995	20	uni	female	nguyenthingoctrang081095@gmail.com; 0974815647	hmr	dropped	somewhat	avg	somewhat	light	less12	less12	none	b	basic	finance	saving	c	b	b	d	c	some	b	newresource	c	med				yes
e0803	le phuc tai	vn	hochiminh	1993	22	hs	male	1112264.lptai@gmail.com; 01225752222	salesm				high	seft	g24	g24	all		inprocess	finance	investors														no
e0804	tran dong duy tan	vn	hochiminh	1993	22	hs	male	trandongduytan@gmail.com; 01674283184		dropped	somewhat	avg	somewhat	somewhat	g24	less12	all	b	inprocess		investors	c	c	b		d	strong	b	newresource	c	med				no
e0805	cao thi kim yen	vn	hochiminh	1993	22	hs	female	hoahivong93@gmail.com	none	notyet	somewhat	high	somewhat	strong	less12	less12	none	b	noneed	finance	investors	c	b	c	b	d	strong	b	newidea	c	low	100			yes
e0806	le thanh thao	vn	hochiminh	1993	22	hs	female	lethanhthao91@gmail.com; 0947133518	none	notyet	somewhat	low	somewhat	somewhat	b1224	g24	some	b	inprocess	relationship	relfriend	b	b	d	c	d	strong	a	newidea	c	med	100	12000	1000	yes
e0807	dang thi linh chi	vn	longan	1994	21	hs	female	linhchi8094@gmail.com; 01674674104	none	notyet	somewhat	low	none	somewhat	g24	g24	none	b	inprocess	finance	saving	c	c	d	f	d	some	a	newresource	b	low				yes
e0808	diep my dung	vn	hochiminh	1994	21	hs	female	dmdung94@gmail.com; 01675929083	none	notyet	unfav	avg	somewhat	seft	b1224	less12	none	b	inprocess	finance	gov	b	c	b	c	e	some	a	newidea	c	med				yes
e0809	nguyen van cuong	vn	quangngai	1993	22	hs	male	01696395653	salesm	notyet	fav	avg	somewhat	light	g24	g24	none	b	noneed	relationship	relfriend	b	b	b	e	d	strong	a	newidea	c	low				yes
e0810	tran cong phuc	vn	hochiminh	1994	21	hs	male	save.loveteckme@gmail.com; 01656176092	salesm	notyet	unfav	low	none	light	less12	b1224	some	b	inprocess	finance	saving	d	d	d	e	d	strong	b	newidea	c	med	100			yes
e0811	doan nguyen tuan anh	vn	hochiminh	1995	20	uni	male	kulaceportgaz@gmail.com; 0974891740	none	notyet	somewhat	low	somewhat	light	g24	b1224	none	b	inprocess	mgt	relfriend	c	b	c	d	d	some	a	newresource	b	med				yes
e0812	nguyen van cong tuan	vn	hochiminh	1996	19	uni	male	tamphu12233@gmail.com; 01217196040	none	dropped	unfav	low	somewhat	seft	g24	g24	all	a	inprocess	technical	saving	b	b	d	d	d	strong	a	condpol	c	high				yes
e0813	tham ba tuoc	vn	hochiminh	1996	19	uni	male	tuocwill@gmail.com; 01203343516	none	notyet	unfav	high	somewhat	seft	g24	g24	some	b	noneed	others	saving	c	c	d	d	d	strong	a	newidea	c	low				yes
e0814	tran hoan xuan thanh	vn	hochiminh	1995	20	hs	female	thxthanh43@gmail.com; 0909962318	none	notyet	unfav																								no
e0815	truong hoang yen phuong	vn	hochiminh	1995	20	hs	female	yenphuong402@gmail.com; facebook: /yenphuong402	none	notyet	somewhat	high	high	somewhat	g24	g24	none	b	inprocess	finance	relfriend	c	b	b	d	d	strong	b	condpol	c	med				yes
e0816	dang trang minh thu	vn	hochiminh	1995	20	hs	female	dangtrangminhthu.9x@gmail.com; facebook: facebook/com/dangtrangminhthu	none	dropped	somewhat	high	somewhat	somewhat	g24	g24	none	b	noneed	finance	investors	c	c	c	d	d	negl	a	newidea	c	low	8000			yes
e0817	tran phuong giang sang	vn	hochiminh	1996	19	uni	male	crushssc1996@gmail.com; 01203229509	none	dropped	unfav	high	high	seft	g24	g24	none	b	inprocess	finance	saving	b	b	a	f	d	strong	a	newidea	c	high		500	300	yes
e0818	pham thi lieu	vn	binhdinh	1996	19	hs	female	lieuphamsm22@gmail.com; 0965477526	pom	dropped	somewhat	low	high	strong	g24	b1224	all	b	basic	mgt	investors	b	b	c	c	d	strong		condpol	c	med	500	1000	20000	no
e0819	truong thi bui dung	vn	hochiminh	1995	20	uni	female	truongthibuidung@gmail.com; 0987209144	pom	dropped	somewhat	high	somewhat	light	b1224	g24	none	b	inprocess	finance	relfriend	b	b	c	c		strong	a	condpol	c	high				no
e0820	ho thi phuong	vn	hochiminh	1994	21	uni	female	hophuong.buh@gmail.com; 01626666596	none	dropped	somewhat	high	somewhat	somewhat	g24	g24	none	b	inprocess	finance	investors	b	b		d		strong	a	newresource	c	certain				no
e0821	tran thi thao loan	vn	soctrang	1996	19	uni	female	tranthithaoloan1996@gmail.com; 01677278806	none	dropped	somewhat	low	somewhat	seft	g24	g24	none	b	inprocess	finance	investors	c	c	d	c	d	some	a	condpol	c	med				yes
e0822	le thanh ha	vn	tayninh	1996	19	uni	male	thanhhale2003@gmail.com; 01663655605	none	notyet	somewhat	high	somewhat	seft	g24	g24	some	b	inprocess	relationship	gov	c	c	c	c	d	strong	a	condpol	c	med				yes
e0823	dinh thi kim chi	vn	hochiminh	1993	22	uni	female	dtkc1111030@gmail.com; 01677271649	hmr	notyet	somewhat	high	high	seft	b1224	g24	none	b	inprocess	mgt	saving	c	c	b		d	strong	a	condpol	c	high				no
e0824	nguyen lam vinh hoa	vn	hochiminh	1996	19	uni	male	changngoxcodon1996@gmail.com; 01208353636	none	dropped	somewhat	high	high	light	b1224	b1224	none	b	basic	relationship	gov	c	b	c		d	strong	a	newidea	c	med	20			no
e0825	phan thi thanh quy	vn	hochiminh	1994	21	hs	female	thanhquymarketing@gmail.com; 01646344469	salesm	dropped	somewhat	high	high	light	g24	b1224	all	a	basic	finance	investors	a	a	b	c	c	strong	a	condpol	c	high	50	12000	1000	yes
e0826	huynh cong van	vn	binhthuan	1996	19	hs	male	congvan203@gmail.com; 0976342268	none	notyet	somewhat	low	none	seft	g24	g24	none	c	inprocess	mgt	relfriend	c	c	d	d	e									no
e0827	nguyen truong tho	vn	binhthuan	1996	19	uni	male	n2tm.rabbit@gmail.com	none	dropped	unfav	low		light	g24	g24	none	c	inprocess	technical	gov	c	d	d	d	d	strong	b	newidea	c					no
e0828	tran van tam	vn	vinhlong	1996	19	uni	male	studenttvt@gmail.com	none	notyet	somewhat	high	somewhat	somewhat	g24	g24	none	b	inprocess	others	relfriend														no
e0829	vo dang thi	vn	vungtau	1996	19	uni	female	vodangthi1607@gmail.com; 01223629824	none	notyet	unfav	high	somewhat	strong	b1224	less12	none	b	inprocess	mgt	investors	b	c	c	c	e	some	b	newidea	b	med	100	25000	60000	yes
e0830	nguyen anh thu	vn	vungtau	1996	19	hs	female	nguyenanhthusuperjunior13@gmail.com; 01639804291	none	notyet	unfav	low	none	strong	g24	g24	none	b	inprocess	finance	relfriend	c	c	d	e	e	some	b	newidea	a	certain		200000	2000000	yes
e0831	bien cong nam	vn	hochiminh	1995	20	uni	male	nambien1995@gmail.com	none	dropped	somewhat	low	somewhat	somewhat	g24	g24	none	b	inprocess	relationship	relfriend	b	b	d	c	d	strong	b	newidea	c	certain				yes
e0832	nguyen thi ngoc hieu	vn	hochiminh	1994	21	uni	female	01212322711	salesm	running	fav	avg	high	somewhat	g24	g24	all	a	inprocess	relationship	relfriend	c	b	a	a	a	strong	a	condpol	c	med		6000	1000	yes
e0833	tran phuoc loi	vn	vinhlong	1994	21	hs	male	phuocloiphuocloi@gmail.com; 0969711136	hmr	notyet	somewhat	low	somewhat	strong	g24	g24	none	b	inprocess	product	saving	c	b	d	a	b	some	a	newresource	c	med				yes
e0834	luu hoang gian	vn	longan	1994	21	hs	male	n.a	none	notyet	somewhat	high	somewhat	seft	g24	g24	none	b	inprocess	finance	relfriend	c	c												no
e0835	vu truong gian	vn	angiang	1992	23	hs	male	vutruonggiang2610@gmail.com; 01652992727	none	notyet	somewhat	avg	somewhat	strong	g24	g24	all	b	basic	product	relfriend	b	b	b	f	b	strong	b	condpol	c	med				yes
e0836	chau phu nghi	vn	hochiminh	1996	19	uni	male	thieulambhit05@gmail.com; 0982981400	none	dropped	unfav	low	none	strong	g24	g24	none	b	inprocess	mgt	gov	b	d	d	d	d	none	a	newidea	c	med	1000	1000	10000	yes
e0837	phan the khuong	vn	bentre	1996	19	hs	male	toiprocf9999@gmail.com; 01669051516	none	notyet	fav	low	somewhat	seft	g24	less12	none	b	noneed	others	none	d	d	d		d	negl	a	newresource	b	certain				no
e0838	nguyen quoc cuong	vn	hochiminh	1996	19	uni	male	dinhmenhanhvaem18@yahoo.com; 01654554784	none	dropped	unfav	low	none	seft	g24	g24	none	c	inprocess	finance	gov	b	b	d	d	d	negl	b	newresource	c	med	1000	1000	10000	yes
e0839	vuong minh nhan	vn	baria-vungtau	1993	22	uni	male	minhnhan000000@gmail.com; 0976612402	none	dropped	unfav	low	none	seft	g24	g24	none	b	basic	relationship	saving	b	b	d	b	d	strong	b	newidea	b	high	10	10000	2000	yes
e0840	phan thanh dat	vn	hochiminh	1996	19	hjs	male	ftdat2014@gmail.com; 01698832320	none	dropped	fav	high	high	seft	g24	g24	some	a	inprocess		investors	b	b	d	d	d	strong	a	newresource	b	certain				no
e0841	nguyen tuong tien	vn	hue	1992	23	hs	male	nguyentuongtien054@gmail.com; 01667383470	salesm	notyet	fav	high	high		g24	less12	none	a	basic		investors	b	d	b		c	strong	a	newresource	c	med	25	20000	2000	no
e0842	phan van trung	vn	binhthuan	1990	25	uni	male	phanvantrungtkm09@gmail.com; 01269992684	salesm	dropped	fav	high	high	somewhat	b1224	g24	some	a	inprocess	finance	relfriend	b	b	c	c	b	strong	a	newidea	c	certain	500	10000		yes
e0843	le thi my quyen	vn	hochiminh	1995	20	uni	female	ltmquyen95@gmail.com; 0962949825	none	notyet	somewhat	high	high	somewhat	g24	g24	all	b	inprocess	finance	relfriend	b	b	d	c	d	strong	a	condpol	c	certain				yes
e0844	tran thi my quyen	vn	dongthap	1995	20	uni	female	ttmq3395@gmail.com;0907350386	none	notyet	somewhat	high	high	somewhat	g24	g24	none	c	inprocess	relationship	relfriend	c	c	d	f	d	strong	b	newresource	c	med	100	100000	50000	yes
e0847	bui thi hoang dieu	vn	hochiminh	1992	23	uni	female	dieu.ptit@gmail.com; 0974721341	none	dropped	somewhat	high	high	seft	g24	g24	some	b	inprocess	product	saving	b	b	d	f	c	strong	a	condpol	c	med	1000	3000	5000	yes
e0848	bui thi ngoc	vn	hochiminh	1995	20	uni	female	buithingoc10051995@gmail.com; 0962954910	none	notyet	unfav	low	somewhat	seft	g24	g24	none	c	noneed	finance															no
e0849	trinh nguyen hai duong	vn	hochiminh	1995	20	uni	female	haiduong.vc.8816@gmail.com; 01695869948	none	notyet	unfav	high	somewhat	strong	g24	b1224	none	a	noneed	finance	saving	c	b	d	f	d	strong	a	newidea	c	med				yes
e0850	vu thuy phuong nhu	vn	hochiminh	1996	19	uni	female	vuthuyphuongnhu@gmail.com; 01269735903	salesm	notyet	somewhat	high	high	strong	g24	b1224	none	b	inprocess	relationship	relfriend	b	b	c	f	d	strong	a	condpol	c	med				yes
e0851	tran minh bao	vn	hochiminh	1995	20	uni	male	minhbaovn1210@gmail.com; 0908910695	pom	dropped	somewhat	high	high	seft	less12	g24	none	a	inprocess	finance	gov	a	a	b	d	b	strong	a	newidea	c	certain	200000	1000000	500000	yes
e0852	le nguyen truc ha	vn	hochiminh	1996	19	uni	female	01882452813	none	running	somewhat	avg	somewhat	light	b1224		some	b	basic	technical	saving	c	b	b	d			b	newresource		med				no
e0853	le thi ngoc anh	vn	hochiminh	1994	21	uni	female	ngocanh1594@gmail.com	none	notyet	somewhat	low	high	light	g24	g24	none	b	inprocess			c	c	d	c	d	strong	a	condpol	c	certain				no
e0854	nguyen minh nhat	vn	baria-vungtau	1994	21	uni	male	0963181714	none	notyet	unfav	avg	somewhat	light	g24	g24	none	c	noneed	relationship	relfriend	c	c	d	d	d	some	c	condpol	c	low				yes
e0855	nguyen trong huu	vn	tayninh	1994	21	uni	male	shuhszs@gmail.com; 01677763115	none	dropped	somewhat	avg	high	somewhat	b1224	g24	none	b	basic	relationship	investors	b	b	b	b	d	strong	a	newresource	c	certain	100	10000	5000	yes
e0856	dam truong gian	vn	lamdong	1994	21	hs	male	dtgiang@gmail.com; 01688452784	salesm	dropped	fav	high	high	somewhat	g24	g24	none	a	good	product	none	a	b	c	b	b	strong	a	newidea	b	high				yes
e0857	pham hoang bao long	vn	hochiminh	1994	21	uni	male	phamlong0711@gmail.com; 01678942444	none	notyet	somewhat	low	somewhat	seft	b1224	b1224	none	b	noneed	finance	none	c	c	d	c	d	some	a	condpol	c	med				yes
e0858	lam tu minh	vn	hochiminh	1994	21	uni	female	lamtuminh.us@gmail.com; 01672969451	salesm	notyet	somewhat	low	somewhat	somewhat	b1224	b1224	none	b	noneed	technical	relfriend	c	c	c	c	d	strong	a	condpol	c	high				yes
e0859	le nguyen nhac	vn	hochiminh	1994	21	uni	male	n.a	none	notyet	somewhat	avg	somewhat	somewhat	g24	g24	none	c																	no
e0860	hoang trung nam	vn	hochiminh	1993	22	uni	male		none	notyet	fav	avg		seft	g24	g24	some	b	inprocess	relationship	relfriend	b	a	c	d	d	strong	b	newresource	c	high	1000	500000	10000	no
e0861	ly thi ngoc chuoi	vn	longan	1996	19	uni	male	n.a	salesm	dropped	somewhat	high	somewhat	somewhat	g24	g24	none	b	inprocess	product	relfriend	c	c	d	a	d	some	a	newresource	c	high				yes
e0862	nguyen thi huyen	vn	hochiminh	1995	20	uni	female	01679685938	none	notyet	somewhat	low	somewhat	somewhat	g24	g24	none	b	noneed	product	investors	d	c	b	c	a	strong	a	newidea	a	high				yes
e0863	pham thi thu huyen	vn	quangnam	1996	19	uni	female	n.a	none	dropped	somewhat	low	high	somewhat	b1224	b1224	none	b	inprocess	finance	investors	c	b	c	c	d	strong	a	newresource	c	high				yes
e0864	nguyen thi thanh kim hue	vn	hochiminh	1995	20	hs	female	thanhkimhue408@gmail.com; 0989854468	none	notyet	somewhat	high	somewhat		g24	g24	none	c	inprocess		none	b	b	d	a	d	some	a	newresource	c	med				no
e0865	nguyen quan thai	vn	hochiminh	1993	22	uni	male	thainq13402@uel.edu.vn; 01643797111	none	dropped	somewhat	avg	somewhat	light	g24	g24	none	b	inprocess		saving	b	b	d	b	d	strong	a	condpol	c	certain	1000	100000	50000	no
e0866	ngo thi thanh thao	vn	hochiminh	1994	21	uni	female	ngothao49131@gmail.com; 01687750409	salesm	dropped	somewhat	high	somewhat	somewhat	g24	g24	some	a	inprocess	finance	investors	b	b	c	f	b	strong	a	newidea	c	med				yes
e0867	hoang thi mai huong	vn	hochiminh	1995	20	uni	female	huonghtm13402@st.uel.edu.vn; 0968682296	none	dropped	somewhat	low	none	somewhat	less12	b1224	none	b	inprocess	finance															no
e0868	vo quynh thuong	vn	hochiminh	1996	19	hs	female	voquynhthuong@gmail.com; 0927051212	salesm	dropped	somewhat	high	high	seft	b1224	b1224	some	b	inprocess	product	none	b	b	b	b	c	strong	b	newresource	c	med		9500	9500	yes
e0869	huynh thi phuong thanh	vn	hochiminh	1993	22	hs	female	hohoan77@gmail.com; 01655980169	none	dropped	fav	low	somewhat	strong	less12	less12	some	b	inprocess	others	relfriend	b	b	a	a	e	strong	a	newresource	c	low	3	600	50	yes
e0870	le thi trang	vn	binhduong	1994	21	uni	female	tranglt12406@st.uel.edu.vn; 0938753419	salesm	dropped	somewhat	avg	somewhat	strong	g24	g24	none	b	inprocess	finance	none	b	b	a	f	b	strong	a	newresource	c	high	10	10000	25000	yes
e0871	trinh ba bac	vn	hochiminh	1996	19	uni	male	kisstherain2468@yahoo.com.vn	none	dropped	somewhat	high	high	somewhat	g24	g24	some	b	basic	finance	investors	b	b	d	c	d	strong	a	newidea	c	med				yes
e0872	nguyen tri vu	vn	vungtau	1996	19	uni	male	trivu1996@gmail.com; 0967637871	none	notyet	somewhat	low	none	light	g24	b1224	none	b	inprocess	product	investors	b	b	d	f	e	strong	a	newidea	c	med				yes
e0873	nguyen thi anh tuyet	vn	binhdinh	1995	20	uni	female	tuyetntak13501@st.uel.edu.vn; facebook: tuyet nguyen	none	notyet	somewhat	avg	somewhat	light	g24	g24	all	b	inprocess	relationship	relfriend	c	c	d	a	d	some	b	condpol	c	certain				yes
e0874	nguyen thu phuong	vn	hochiminh	1995	20	hs	female	phuongntt13504@st.uel.edu.vn; 01655411554	none	notyet	somewhat	high	somewhat	light	g24	less12	all	a	inprocess	finance	relfriend	b	a	d	d	d	negl	a	newresource	b	med	20	10000	500	yes
e0875	tran dung que dan	vn	hochiminh	1995	20	hs	female	dantdq13504@st.uel.edu.vn; 01673975578	none	dropped	somewhat	high	somewhat	light	b1224	b1224	none	b	inprocess	finance	relfriend	b	a	b	d	d	strong	a	newresource	b	med	15	10000	1500	yes
e0876	nguyen thi to uyen	vn	hochiminh	1995	20	hs	female	uyenntt13501@st.uel.edu.vn; facebook: to uyen	none	dropped	somewhat	avg	somewhat	somewhat	g24	g24	none	c	inprocess	relationship	relfriend	b	b	b	d	c	strong	a	newidea	c	med	5	1000	200	yes
e0877	tran thi hoai phuong	vn	hochiminh	1995	20	uni	female	phuongtth13501@st.uel.edu.vn; 01652111334	salesm	dropped	fav	high	high	seft	g24	g24	all	b	basic	technical	relfriend	b	b	b		b	strong	a	newidea	c	certain	5	1000	200	no
e0878	nguyen binh nguyen	vn	hochiminh	1996	19	hs	male	lukasnguyen310@gmail.com; 0962628630	none	dropped	somewhat	high	high	strong	b1224	b1224	none	a	inprocess	product	investors	d	b	b	c	d	strong	a	newidea	b	low	8	50000	20000	yes
e0879	nguyen tan tien	vn	hochiminh	1996	19	hs	male	tiennt14409@st.uel.edu.vn; 01884641268	none	dropped	somewhat	avg	somewhat	somewhat	b1224	b1224	none	b	inprocess	finance	relfriend	b	b	b	d	d	strong	a	newidea	c	med	100	10000	5000	yes
e0880	vu thi hien	vn	bacninh	1996	19	uni	female	vhien1309@gmail.com; 0968438996	none	running	somewhat	high	somewhat	somewhat	g24	g24	some	b	inprocess	product	relfriend	b	b	b	c	b	strong	a	condpol	c	certain	10000	1000000	10000	yes
e0881	nguyen anh vu	vn	quangngai	1994	21	uni	male	nguyenanhvu151@gmail.com; 0962200402	none	dropped	fav	avg	somewhat	light	g24	g24	none	b	basic	technical	none	b	b	b	c	b	strong	a	newidea	c	certain	50000	120000	20000	yes
e0882	hoang thi nhu mai	vn	phuyen	1996	19	uni	female	maihtn14503@st.uel.edu.vn; 01685776696	none	dropped	unfav	low	none	seft	g24	g24	none	b	noneed	finance	none	c	c	d	f	e	some	b	condpol	c	high				yes
e0883	tran bich tram	vn	lamdong	1995	20	uni	female	tramtb14503@st.uel.edu.vn; 01678846757	none	dropped	somewhat	avg	high	somewhat	g24	g24	none	b	inprocess	product	saving	c	c	d	d	e	some	a	newidea	c	high				yes
e0884	nguyen thi my ngoc	vn	hochiminh	1992	23	uni	female	myngoc.1211502@gmail.com; 01677412658	admin	dropped	somewhat	high	high	somewhat	g24	g24	none	b	inprocess	finance	relfriend	b	b	b	c	b	strong	a	newidea	c	med				yes
e0885	nguyen thi hien	vn	hochiminh	1993	22	hs	female	hien.nguyen.uel@gmail.com; 0985597308	hmr	dropped	fav	high	high	somewhat	g24	g24	all	a	inprocess	mgt	investors	b	b	d	d	b	strong	c	newresource		med				no
e0886	cao nguyen xuan quynh	vn	binhdinh	1996	19	uni	female	quynhcnx14405@st.uel.edu.vn; 0988590463	none	dropped	somewhat	high	high	seft	g24	g24	none	a	basic	finance	investors	b	b	b	d	d	strong	a	condpol	c	med	1000000			yes
e0887	than van thanh	vn	daknong	1996	19	hs	male	smokecreen@gmail.com; 01682378735	none	dropped	somewhat	high	somewhat	seft	g24	b1224	none	a	inprocess	mgt	saving	c	b	d	f	b	strong	b	condpol	c	certain				yes
e0888	nguyen thi mai chi	vn	hochiminh	1993	22	uni	female	nguyenthimaichi93@gmail.com; 0937700019	salesm	notyet	somewhat	high	somewhat	seft	g24	g24	some	b	basic	finance	gov	b	b	d	c	d	strong	a	condpol	c	med	30	90000	50000	yes
e0889	nguyen hoang minh khang	vn	hochiminh	1996	19	uni	male	nguyenhoangminhkhang1996@gmail.com; 0937631359	pom	dropped	somewhat	high	somewhat	seft	g24	g24	some	b	basic	finance	saving	c	c	b	e	e	strong	a	newresource	c	high				yes
e0890	nguyen ho anh tram	vn	dongnai	1996	19	uni	female	sskanhtram@gmail.com; 01689115324	none	dropped	somewhat	high	somewhat	somewhat			none	b							d		strong	a	newidea	c	med				no
e0891	mai thu minh	vn	hochiminh	1995	20	uni	female	minhmt14403@st.uel.edu.vn; 01223142626	none	notyet	somewhat	high	somewhat	somewhat	g24	g24	none	b	inprocess	mgt	relfriend	c	b	c	d	d	some	a	condpol	b	med				yes
e0892	nguyen thi ngoc ha	vn	hochiminh	1996	19	uni	female	hantn14403@st.uel.edu.vn; 01654654345	none	notyet	unfav	high	somewhat	strong	g24	b1224	some	b	noneed	finance	relfriend	c	c	c	d	d	some	a	condpol	b	med				yes
e0893	hoang hua huyen thom	vn	hochiminh	1996	19	uni	female	thomhhh14403@st.uel.edu.vn; 01645886942	pom	dropped	somewhat	avg	somewhat	somewhat	g24	g24	some	b	inprocess	others	none	c	c	d	f	d	strong	b	condpol	c	certain				yes
e0894	nguyen ngo phu vinh	vn	tiengiang	1996	19	uni	male	manaclan@yahoo.com; 0969015230	none	notyet	somewhat	avg	none	seft		g24	none	c	noneed	product	none	a	a	d	b	e	none	d	condpol		certain				no
e0895	pham thi anh thu	vn	tiengiang	1996	19	hs	female	thupta14407@st.uel.edu.vn; 01654217196	salesm	dropped	unfav	high	somewhat	somewhat	g24	b1224	all	b	inprocess		saving	b	c	d	e	d	strong	a	newresource	c	med				no
e0896	tran thi thuy duong	vn	binhphuoc	1996	19	uni	female	duongttt14409@st.uel.edu.vn; 0962587737	none	notyet	somewhat	low	somewhat	seft	g24	g24	none	b	inprocess	finance	investors	b	b	c	d	d	strong	b	condpol	c	high				yes
e0897	pham my anh	vn	hochiminh	1996	19	uni	female	anhpm14502@st.uel.edu.vn; 01678595350	none	running	unfav	low	none	seft	g24	g24	none	a	basic	others	investors	a	a	d	f	b	strong	a	newidea	c	high	1			yes
e0898	hoang thi diep	vn	binhphuoc	1996	19	uni	female	hdiep179@gmail.com; 0969083469	none	notyet	somewhat	high	somewhat	strong	g24	less12	none	b	noneed	finance	gov	d	d	d	c	e	strong	a	newidea	c	low				yes
e0899	dang minh thanh	vn	hochiminh	1996	19	uni	male	thanhdm14501@st.uel.edu.vn; 0987902897	none	notyet	somewhat	avg	high	somewhat	g24	g24	none	b	noneed	finance	relfriend	c	c	d	f	d	strong	c	newidea	b	med				yes
e0900	hoang thi my linh	vn	hochiminh	1994	21	uni	female	linhhtm12501@st.uel.edu.vn; 01633315441		dropped	somewhat	low	somewhat	somewhat	g24	b1224	some	b	basic		saving	c	d	d	d	d	negl	a	condpol	c	low				no
e0901	nguyen thi thuy diem	vn	binhdinh	1993	22	hs	female	thuydiemk11401@gmail.com; 0984431654	none	notyet	somewhat	high	high	somewhat	g24	g24	none	c	inprocess	finance	investors	c	b	c	d	d	strong	a	newidea	c	high				yes
e0902	tran nu hoang gia	vn	hochiminh	1994	21	hs	female	trannu.hoanggia@gmail.com; 01658492072	hmr	running	somewhat	low	somewhat	somewhat	g24	less12	some	b	basic	relationship	relfriend	b	a	c	d	b	strong	a	newresource	c	med				yes
e0903	mai thi cam linh	vn	hochiminh	1994	21	hs	female	linhmtc12501@st.uel.edu.vn; 01636598748	none	dropped	fav	high	high	strong	g24	less12	none	b	noneed	finance	investors	c	b	b	d	d	strong	a	condpol	c	med				yes
e0904	ngo lam thao	vn	hochiminh	1993	22	uni	male	ngolamthao.k37.38@gmail.com; 01674064749	salesm	running	somewhat	high	somewhat	somewhat	g24	g24	none	b	inprocess	finance	investors	b	b	c	d	d	strong	a	newidea	c	low	20	5000	5000	yes
e0905	do dinh thuy van	vn	hochiminh	1993	22	hs	female	vanddt11501@st.uel.edu.vn; 01653813781	admin	running	somewhat	avg	somewhat	seft	b1224	g24	all	a	basic	finance	saving	b	b	c	c	c	strong	a	newresource	c	med	100	10000	10000	yes
e0906	nguyen thi hai thuy	vn	hatinh	1994	21	hs	female	thuynth12504@st.uel.edu.vn; 01664120521	salesm	notyet	somewhat	avg	somewhat	light												e	strong	b	newresource	c	low				no
e0907	nguyen quang thien	vn	hatinh	1996	19	uni	male	quangthien96sl@gmail.com; facebook: quang thien	salesm		somewhat	high	high	seft	g24	g24	none	b	basic	relationship	saving	a	a	d	c	d	strong	a	newidea	c	high				no
e0908	le my linh	vn	nhatrang	1996	19	uni	female	lemylynh0702@gmail.com; 01262513841	none	notyet	somewhat	high	high	seft	g24	g24	none	b		relationship					e				condpol	c	certain				no
e0909	duong ngoc my linh	vn	tayninh	1996	19	uni	female	linhdnm14504@st.uel.edu.vn; 0966863280	none	notyet	unfav	high	somewhat	somewhat	g24	less12	none	c	noneed	others	none	d	d	d	d	e	strong	d	newresource	c	low				yes
e0910	nguyen le anh huy	vn	hochiminh	1996	19	uni	male	vitaly96@gmail.com; 0918228922	none	notyet	somewhat	high	high	somewhat	g24	g24	none	b	basic	relationship	investors	b	b	d	f	d	strong	a	newresource	c	med	6250	11000000	30000000	yes
e0911	vo ngoc thuy tien	vn	dongthap	1996	19	hs	female	tienvnt14401@st.uel.edu.vn; 0942263270	none	dropped	unfav	avg	somewhat	somewhat	g24	g24	none	b	inprocess		investors	c	b	d	d	d	some	a	newresource	b	med	50	15000	50000	no
e0912	le ngo y nhi	vn	hochiminh	1995	20	uni	female	ynhi_lengo@gamil.com	none	dropped	somewhat	low	somewhat	seft	less12	less12	some	b	inprocess	relationship	saving	a	a	d	d	d	strong	b	newidea	c	med	10	3500	3500	yes
e0913	ho hai co	vn	hochiminh	1995	20	uni	female	cohh13502@st.uel.edu.vn; 01667602932	none	dropped	unfav	avg	somewhat	strong	less12	less12	none	b	noneed	relationship	relfriend	d	b	d	d	d	some	a	condpol	c	low				yes
e0914	le nhat quynh	vn	hochiminh	1996	19	hs	female	quynhln14504@st.uel.edu.vn; 01646175976	none	notyet	somewhat	low	somewhat	somewhat	b1224	b1224	none	b	inprocess	relationship	investors	c	b	b	d	d	strong	c	newresource	c	med	100	25000	30000	yes
e0915	truong ngoc tam	vn	binhphuoc	1996	19	uni	female	tamtn14504@st.uel.edu.vn; 01635615601	none	notyet	unfav	avg	somewhat	light	b1224	less12	none	c	noneed	finance	gov	d	c	c	c	d	some	a	newidea	c	low	100	80000	200000	yes
e0916	khan doan thanh vinh	vn	longan	1995	20	uni	male	am_binh1995@yahoo.com; 01207797147	none	notyet	somewhat	low	somewhat	somewhat	b1224	b1224	none	c	noneed	technical	investors	c	c	d	c	e	negl	a	condpol		low				no
e0917	van phu manh	vn	hochiminh	1996	19	uni	male	vanphumanh2809@gmail.com; 01659268649	salesm	notyet	somewhat	low	none	somewhat	g24	g24	some	b	inprocess	finance	relfriend	c	b	b	d	b	strong	a	condpol	c	certain	30	2000	1000	yes
e0918	tran nhat tien	vn	hochiminh	1996	19	uni	female	trannhattien96@gmail.com; 0972806458	salesm	dropped	somewhat	high	somewhat	seft	g24	g24	all	b	inprocess	finance	relfriend	b	b	c	d	b	strong	a	newidea	c	high				yes
e0919	doan vo thao suong	vn	hochiminh	1993	22	uni	female	doanvothaosuong@gmail.com; 0937125707	hmr	notyet	somewhat	high	somewhat	strong			none	b	inprocess	others	gov	b	a	d	b	d	strong	a	newresource		med		0	30000	no
e0920	nguyen phuong thao trang	vn	bentre	1996	19	hs	female	trangnpt14410@st.uel.edu.vn	salesm	dropped	unfav	avg	somewhat	seft	g24	g24	none	b	basic	finance	relfriend	a	a	b	d	d	strong	a	condpol	b	certain				yes
e0921	thai thi bao ngoc	vn	hochiminh	1996	19	hs	female	0123sunon369@gmail.com; 01299517299	pom	notyet	unfav	high	somewhat	somewhat	b1224	g24	all	b	inprocess	finance	investors	a	b	d	c	d	strong	c	newidea	c	med				yes
e0922	nguyen thi kim ngan	vn	binhthuan	1993	22	hs	female	nganntk11503@st.uel.edu.vn; 01658442892	none	dropped	unfav			seft	g24	g24	some	b	inprocess	finance	investors	b	b	d	b	d	strong	a	newresource	c	med	420	40000	250000	no
e0923	huynh phi long	vn	hochiminh	1994	21	uni	male	philong213@gmail.com; 01665259508	salesm	notyet	fav	avg	somewhat	seft	g24	g24	none	b	inprocess	product	relfriend	d	b	b	d	d	strong	a	newidea	c	low				yes
e0924	quach thi nhu	vn	hochiminh	1994	21	uni	female	nhuqtn@gmail.com; 01664643508	none	dropped	fav	high	somewhat	somewhat	b1224	g24	none	b	inprocess	relationship	relfriend	c	c	b	b	d	strong	a	newidea	c	high	10	100000	300000	yes
e0925	huynh thi thu tram	vn	phuyen	1996	19	uni	female	huynhthithutram96@gmail.com; facebook: huynh thi thu tram	none	notyet	somewhat	avg	somewhat	strong	g24	g24	none	c	basic	others	none	d	c	d	f	e	none	d	newidea	c	high				yes
e0926	nguyen tuan anh	vn	hochiminh	1994	21	uni	male	anhnt14406@st.uel.edu.vn; 01673169039	salesm	dropped	somewhat	high	somewhat	somewhat	g24	b1224	none	b	inprocess	finance	gov	c	b	d	d	d	strong	a	newidea	c	med				yes
e0927	nguyen duc duy	vn	hochiminh	1996	19	uni	male	duynd14406@st.uel.edu.vn; 01285136727	pom	dropped	somewhat	avg	somewhat	seft	g24	g24	none	b	inprocess	mgt	relfriend	c	c	d	e	d	strong	b	newidea	c	high				yes
e0928	vo thi thu huong	vn	hochiminh	1995	20	uni	female	huongvtt13502@st.uel.edu.vn; 01644344246	salesm	notyet	somewhat	high	high	somewhat	g24	g24	none	b	inprocess	finance	relfriend	c	b	d	d	b	strong	c	condpol	c	high	700000	700000	100000	yes
e0929	nguyen thi quyen	vn	hochiminh	1995	20	uni	female	ntq.thepolestar@gmail.com; 01653397288	hmr	dropped	somewhat	high	somewhat	light	g24	g24	none	b	inprocess	relationship	investors	c	b	a	c	d	some	a	newresource	c	med	500	100000	500000	yes
e0930	doa thi hoai phuong	vn	binhthuan	1996	19	uni	female	phuongdth14502@st.uel.edu.vn; 01648492170	none	notyet	somewhat	high	high	somewhat	g24	g24	none	a	noneed	technical	investors	a	a	d	c	d	strong	a	condpol	c	med				yes
e0931	pham thi thuy ngan	vn	quangngai	1996	19	uni	female	nganptt14502@st.uel.edu.vn; 01658836827	none	dropped	somewhat	avg	somewhat	seft	g24	g24	none	b	noneed	relationship	saving	c	b	d	e	d	strong	a	newidea	c	med				yes
e0932	bui thi ai my	vn	kiengiang	1996	19	uni	female	mybta14407@st.uel.edu.vn; 0916589300	salesm	running	fav		high	seft	g24	g24	some	b	basic	relationship	saving	b	b	d	b	c	strong	a	newidea	c	med	500	100000	1000	no
e0933	dang thi my duyen	vn	binhduong	1996	19	uni	female	duyendtm14403@st.uel.edu.vn; 01682601536	none	dropped	somewhat	low	none	seft	g24	b1224	all	b	inprocess	finance	investors	b	c	b	d	d	strong	a	condpol	c					no
e0934	cao thi tuyet an	vn	tiengiang	1996	19	uni	female	anctt14408@st.uel.edu.vn; 01656953226	pom	notyet	unfav	high	somewhat	strong	g24	g24	none	b	inprocess	finance	relfriend	b	b	c	d	d	some	a	condpol	c	low				yes
e0935	le thi kieu diem	vn	hochiminh	1995	20	uni	female	7loturkid@gmail.com; 0965413859		notyet	fav	avg	somewhat	seft	g24	g24	some	b	inprocess		saving	b	b		a	d	strong	a	condpol	c	high				no
e0936	truong dinh thong	vn	hochiminh	1996	19	uni	male	truongdinhthong1996@gmail.com; 01683128191	none	notyet	somewhat	avg	somewhat	seft	g24	b1224	all	a	inprocess	others	saving	b	b	d	e	d	strong	a	newidea	c	high	500	20000	2500	yes
e0937	nguyen vu gia han	vn	phuyen	1995	20	hs	female	hannvg13503@st.uel.edu.vn; 01237857792	salesm	dropped	unfav	low	none	seft	g24	g24	none	b	inprocess	product	saving	b	b	d	a	d	strong	b	newresource	c	low		400		yes
e0938	tran le thi kieu my	vn	hochiminh	1996	19	uni	female	mytltk14402@st.uel.edu.vn; facebook: 0908546973	none	notyet	somewhat	low	somewhat	seft	less12	less12	none	b	noneed	others	relfriend	a	a	c	d	d	strong	a	condpol	c	low				yes
e0939	truong thi huynh loan	vn	longan	1996	19	uni	female	loantth14407@st.uel.edu.vn; 01626663506	none	notyet	somewhat	high	high	somewhat	g24	g24	none	b	inprocess	relationship	gov	c	c	d	c	d	strong	a	condpol	c	med	5000	20000	10000	yes
e0940	nguyen thi thanh tram	vn	hochiminh	1996	19	hs	female	tramntt14502@st.uel.edu.vn; 01634275596	none	dropped	somewhat	low	somewhat	somewhat	g24	b1224	none	b	inprocess	others	saving	c	c	c	e	e	negl	b	condpol	b	med	20			yes
e0941	truong thuyet bao	vn	daklak	1994	21	uni	male	baott12404a@st.uel.edu.vn	none	dropped	somewhat	high	somewhat	somewhat	less12	b1224	none	b	inprocess	finance	relfriend	c	d	b	a	b	strong	a	newresource	b	low	100		1000	yes
e0942	tran nguyen khanh tuong	vn	hochiminh	1994	21	uni	female	tuongtnk12404@st.uel.edu.vn	finance	notyet	somewhat	avg	somewhat	somewhat	less12	less12	none	b	inprocess	mgt	investors	b	b	c	c	c	strong	a	condpol	b	med	20	500	1000	yes
e0943	nguyen khanh huyen	vn	hochiminh	1993	22	hs	female	huyenntk12504@st.uel.edu.vn; 01633842215	none	dropped	unfav	low	somewhat	somewhat	b1224	b1224	some	b	inprocess	finance	relfriend	c	c	d	f	d	strong	a	newidea	c	high				yes
e0944	thai cong thuan	vn	hochiminh	1996	19	hs	male	thuantc14402@st.uel.edu.vn; 01666349452	none	notyet	unfav	low	high	light	g24	g24	none	b	basic		relfriend	b	b	d		d	strong	a	condpol	c	certain	100	800000	500000	no
e0945	tran ly bao trinh	vn	hochiminh	1996	19	uni	female	trinhtlb14406@st.uel.edu.vn; 01217531141	none	dropped	unfav	low	none	strong	less12	less12	none	b	noneed	others	relfriend	c	d	d	d	e	some	d	newidea	c	low				yes
e0946	pham anh hong	vn	hochiminh	1996	19	uni	female	hongpa14407@st.uel.edu.vn; 0937681388	none	notyet	somewhat	avg	somewhat	somewhat	b1224	less12	none	b	noneed	mgt	relfriend	c	c	d	d	d	some	a	condpol	c	med				yes
e0947	nguyen hong han	vn	hochiminh	1995	20	uni	female	nhhan1995@gmail.com; 01699724946	admin	notyet	somewhat	high	somewhat	somewhat	g24	b1224	all	b	inprocess	mgt	relfriend	a	a	d	f	d	strong	c	condpol	c	high		20000	3000	yes
e0948	tran thi kim ly	vn	dongnai	1995	20	hs	female	lyttk13407@st.uel.edu.vn; 01644117790	salesm	running	fav	avg	somewhat	somewhat	g24	g24	none	b	inprocess	relationship	investors	a	b	b	d	b	strong	a	condpol	c	certain	100	15000	5000	yes
e0949	le nguyen nhat huy	vn	hochiminh	1995	20	uni	male	nhathuy395@gmail.com; 0988014610	admin	dropped	somewhat	low	somewhat	seft	g24	g24	all	a	inprocess			b	b	b	d	b	some	a	newidea	c	certain	100	20000	5000	no
e0950	nguyen hoang ngoc anh	vn	hochiminh	1996	19	uni	female	mylovelyotter@gmail.com; 0905525664	none	notyet	somewhat	avg	somewhat	somewhat	g24	g24	none	b	inprocess	technical	relfriend	c	b	d	c	d	some	b	condpol	c	med				yes
e0951	do thi nguyen an	vn	hochiminh	1996	19	hs	female	nguyenan.dt33@gmail.com; 0908741856	hmr	dropped	somewhat	low	somewhat	light	b1224	less12	all	a	good	relationship	investors	a	b	a	d	b	some	a	newidea	c	med		12000	3000	yes
e0952	nguyen thi hong nhi	vn	quangnam	1996	19	hs	female	nhinth14503@st.uel.edu.vn	salesm	dropped	somewhat	high	high	somewhat	g24	g24	all	b	basic	finance	relfriend	c	b	d	d	d	strong	a	newidea	c	high				yes
e0953	duong tran trinh nu	vn	travinh	1996	19	uni	female	0973210990	salesm		somewhat	avg	somewhat	seft	g24	g24	all	b	basic	relationship	investors	b	b	c	a	d	strong	a	condpol	c	high	500	50000	25000	no
e0954	ngo thi my duyen	vn	phuyen	1996	19	hs	female	duyenntm14402@st.uel.edu.vn; 01682108445	salesm	notyet	somewhat	high	somewhat	seft	g24	g24	none	b	inprocess	mgt	investors	b	b	d	c	d	strong	a	newidea	b	med				yes
e0955	thai xuan duy	vn	hochiminh	1995	20	uni	male	thaixuanduy95@gmail.com; 01205367608	none	dropped	somewhat	low	none	light	b1224	b1224	none	b	inprocess	relationship	saving	c	d	c	d	e	strong	b	newidea	c	low		500	2000	yes
e0956	phan duc tai	vn	binhdinh	1996	19	uni	male	guihaitheocanhnhanbay@gmail.com; 01654713481	none	notyet	fav	avg	somewhat	seft	g24	g24	some	b	inprocess	mgt	saving	a	a	b	d	c	strong	a	newidea	c	high	2000	100000	1000000	yes
e0957	luong thi mai linh	vn	hochiminh	1994	21	uni	female	linhltm12402@st.uel.edu.vn	none	dropped	somewhat	high	high	light	g24	g24	none	b	inprocess	finance	relfriend	a	b	c	d	c	strong	a	newidea	c	high				yes
e0958	pham tran hanh phuoc	vn	hochiminh	1996	19	uni	female	phuocpth14402@st.uel.edu.vn; 01662286297	none	dropped	somewhat	avg	somewhat	somewhat	g24	b1224	none	b	noneed		relfriend	c	d	d	c	d	strong	b	newresource	c	low				no
e0959	le nguyen yen trinh	vn	hochiminh	1996	19	uni	female	giacmotuonglai@gmail.com; 0973239233	pom	dropped	somewhat	high	high	seft	g24	g24	some	b	basic	relationship	saving	b	b	b	d	d	strong	a	newresource	c	med	5000	250	120	yes
e0960	bui van tuan	vn	hochiminh	1995	20	hs	male	tuanbuivan.bxt@gmail.com; 01636737617	salesm	dropped	somewhat	high	high	seft	g24	g24	all	b	inprocess	relationship	relfriend	a	b	b	d	c	strong	a		c	certain	500	500000	3000	no
e0961	tran van tuyen	vn	namdinh	1995	20	hs	male	yeudoi95@gmail.com	hmr	dropped	somewhat	avg	high	light	less12	g24	some	b	inprocess	finance	relfriend	b	b	b	f	d	some	b	condpol	c	certain				yes
e0962	pham vu luan	vn	baria-vungtau	1993	22	hs	male	trungti99@gmail.com; 01663387800	hmr	dropped	somewhat	high	somewhat	strong	g24	g24	some	a	inprocess	technical	relfriend	b	b	d	b	b	strong	a	condpol	c	high	10	50000	20000	yes
e0963	nguyen dinh lan	vn	vungtau	1994	21	uni	male	facebook: 01648111344	none	notyet	somewhat	high	high	strong	g24	g24	none		inprocess	product	relfriend		c	d	c		strong	b	newidea	c	certain				no
e0964	ma thanh quoc	vn	baria-vungtau	1995	20	uni	male	quocmt13407@st.uel.edu.vn; facebook: quoc kd	none	notyet	somewhat	avg	somewhat	somewhat	less12	less12	none	b	inprocess	finance	investors	b	b	b	d	e	some	a	newidea	c	med				yes
e0965	vo le truc vy	vn	nhatrang	1996	19	hs	female	vyvlt14402@st.uel.edu.vn; 01206209482	none	dropped	unfav	avg	somewhat	somewhat	g24	b1224	none	b	inprocess	relationship	relfriend	c	c	c	c	d	strong	a	condpol	b	med				yes
e0966	nguyen thi huong	vn	lamdong	1996	19	uni	female	huong14501@st.uel.edu.vn; 01633610881		dropped	somewhat	high	somewhat	seft	g24	g24	none	b	inprocess	mgt	investors	c	c	d	f	d	strong	a	condpol	c	med				no
e0967	pham duu thanh hien	vn	dongthap	1995	20	uni	female	hienpdt14410@st.uel.edu.vn; 0974690953	none	notyet	somewhat	high	somewhat	somewhat	g24	g24	some	b	noneed	finance	relfriend	b	b	b	a	d	strong	a	condpol	c	high	300	150000	50000	yes
e0968	tran thi kim anh	vn	dongnai	1996	19	hs	female	anhttk14407@st.uel.edu.vn; 01633987678	none	notyet	somewhat	avg	somewhat	seft	g24	g24	none	b	inprocess	mgt	saving	c	b	d	d	d	some	b	newidea	b	certain				yes
e0969	ho thi dan thuy	vn	dongnai	1996	19	uni	female	danthuyht14502@st.uel.edu.vn; 01629923884	none	notyet	somewhat	avg	high	somewhat	g24	g24	none	b	inprocess	finance	relfriend	c	c	c	d	d	negl	a	condpol	c	med				yes
e0970	pham huynh kieu ngan	vn	khanhhoa	1996	19	uni	female	nganphk14501@st.uel.edu.vn; 01633157718	none	notyet	somewhat	low	somewhat	seft	g24	b1224	none	c	noneed	mgt	investors	c	b	d	c	d	strong	a	condpol	c	med	200	100000	50000	yes
e0971	pham thi minh thao	vn	hochiminh	1996	19	uni	female	thaoptm14407@st.uel.edu.vn; 0963572428	none	notyet	somewhat	avg	somewhat	light	g24	g24	none	b	inprocess	relationship	relfriend	c	c	d	b	d	strong	a	newidea	c	low				yes
e0972	nguyen thi thoai anh	vn	binhduong	1996	19	uni	female	thoaianh2009@gmail.com; 0977268478	pom	dropped	somewhat	high	somewhat	somewhat	g24	g24	none	b	inprocess	mgt	saving	b	b	c	d	d	strong	a	newidea	c	med				yes
e0973	tran thi ngoc yen	vn	hochiminh	1993	22	hs	female	ngocyen.241293@gmail.com	pom	notyet	somewhat	avg	somewhat	strong	g24	g24	none	b	inprocess	relationship	relfriend	c	c	c		d	some	a	condpol	c	low				no
e0974	tran van luong	vn	hochiminh	1995	20	hs	male	tranvanluong.uel@gmail.com; 01674957396	salesm	dropped	fav	avg	somewhat	light	g24	g24	all	b	inprocess	finance	relfriend	b	b	b	c	d	some	a	newidea	c	med	30	500	200	yes
e0975	nguyen tra my	vn	hochiminh	1991	24	grad	female	nguyentramy30@gmail.com; 01649677680	salesm	notyet	somewhat	high	somewhat	somewhat	g24	g24	none	b	inprocess	product	investors	c	c	c	b	d	strong	a	newresource	c	high	10000	2500	50000	yes
e0976	nguyen tra giang	vn	hochiminh	1994	21	uni	female	giangnt12403@st.uel.edu.vn; 01689994432	pom	running	somewhat	low	somewhat	somewhat	g24	g24	none	a	basic	product	relfriend	b	b	a	d	d	strong	a	newresource	b	med	30	1000	100	yes
e0977	dao thu nga	vn	lamdong	1996	19	hs	female	daothunga1924@gmail.com; 01693606639	salesm	dropped	unfav	avg	somewhat	seft	less12	g24	some	c	inprocess	others	saving	b	b	b	e	d	some	b	newidea	c	med				yes
e0978	dinh thi phuong hau	vn	hochiminh	1996	19	hs	female	phuonghau29@gmail.com; 01693347251	none	notyet	somewhat	high	somewhat	seft	g24	g24	none	b	inprocess	finance	investors	c	b	c	d	d	strong	a	condpol	c	med	150	5000	20000	yes
e0979	nguyen phong vinh	vn	hochiminh	1996	19	uni	male	vinhnp14407@st.uel.edu.vn; 01654543366	none	dropped	somewhat	high	somewhat	seft		g24	all	b	inprocess	finance	relfriend	b	b	d	d	d	strong	a	condpol	c	high				no
e0980	nguyen xuan thanh	vn	dongnai	1996	19	uni	female	thanhnx14407@st.uel.edu.vn; facebook: thanh ng	none	dropped	somewhat	high	high	strong	g24	g24	none	a	inprocess	technical	investors	b	b	d	a	b	strong	a	condpol	c	med				yes
e0982	nguyen thao dung	vn	khanhhoa	1996	19	uni	female	dungnt14407@st.uel.edu.vn; 0916812294	none	notyet	somewhat	high	high	somewhat	less12	less12	some	b								c	strong	b	condpol	c	low				no
e0983	nguyen thi phuong thao	vn	dongthap	1995	20	uni	female	ngpthao13503@st.uel.edu.vn; 0984167934	none	notyet	somewhat			somewhat	b1224	b1224	none	b	inprocess	product	relfriend	c	b	d	c	d	strong	a	newresource	c	med				no
e0984	le thanh phuong	vn	hochiminh	1995	20	uni	female	kimloan611@gmail.com; 01696161684	none	dropped	somewhat	avg	somewhat	seft	g24	g24	none	b	noneed	mgt	relfriend	b	a	d	d	e	strong	a	condpol	c	low				yes
e0985	vu hoang quyen	vn	hochiminh	1995	20	uni	female	hoangquyen1708@gmail.com	none	notyet	somewhat	low	somewhat	seft	g24	g24	none	c	noneed	mgt	relfriend	c	c	d	d	d	strong	c	condpol	c	low				yes
e0986	van thi hanh dung	vn	longan	1995	20	uni	female	hanhdungvan@gmail.com; 0963866184	none	notyet	somewhat	high	high	somewhat	g24	g24	none	b	inprocess	mgt	relfriend	b	b	d	e	d	strong	a	condpol	c	med				yes
e0987	thai thi thu ha	vn	ninhthuan	1994	21	uni	female	thaiha10091994@gmail.com; 0938746005	none	dropped	somewhat	avg	somewhat	strong	g24	g24	none	b	inprocess	product	relfriend	c	b	d	b	e	some	b	newidea	c	med	2			yes
e0988	trinh thi hong tham	vn	dongnai	1995	20	uni	female	trinhthihongtham95@gmail.com; 0907347489	none	notyet	unfav	low	none	seft	g24	less12	none	b	basic	relationship	saving	a	b	d	d	e	strong	a	newidea	c	high				yes
e0989	nguyen thi be thao	vn	dongnai	1995	20	uni	female	bethao145@gmail.com; facebook: thao thao	pom	dropped	somewhat	high	somewhat	somewhat	g24	g24	none	b	inprocess	finance	investors	b	b	b	c	b	strong	b	condpol	c	med				yes
e0990	nguyen huu hiep	vn	hochiminh	1992	23	hs	male	hiepnh@gmail.com; facebook: /hiepnh.9	none	notyet	somewhat	avg	somewhat	somewhat	b1224	b1224	all	b	basic	finance	investors	b	b	b	d	d	strong	a	condpol	b	med				yes
e0991	ngo thien nhi	vn	tiengiang	1996	19	hs	female	ngothiennhi2305@gmail.com; 01655818354	none	dropped	fav	low	high	somewhat	g24	g24	none	b	good	relationship	relfriend	b	a	d	e	d	strong	b	newresource	c	certain		300	3000	yes
e0992	tran thi thanh tuyen	vn	hochiminh	1996	19	hs	female	tuyenttt14502@st.uel.edu.vn; 0949941614	none	dropped	fav	low	high	seft	g24	g24	none	b	inprocess	relationship	investors	c	c	a	c	d	strong	a	newresource	c	certain		100000	50000	yes
e0993	nguyen hoang	vn	hochiminh	1994	21	hs	male	kinghoangvip@gmail.com; 0963214273	salesm	notyet	somewhat	high	somewhat	somewhat	g24	g24	none	a	inprocess	technical	relfriend	b	b	d	f	e	some	b	newresource	b	high				yes
e0994	le nguyen vy bang	vn	bentre	1996	19	uni	female	lvu4ever1996@gmail.com; 01636260576	salesm	notyet	somewhat	low	none	light	g24	g24	none	a	noneed	product	relfriend	b	b	d	d	e	strong	a	newidea	a	med				yes
e0995	lai anh thu	vn	dongnai	1996	19	hs	female	laianhthu2602@gmail.com; 0976779816	admin	dropped	unfav	avg	somewhat	light	g24	g24	some	b	inprocess	finance	relfriend	c	c	d	b	d	some	b	newidea	c	low				yes
e0996	nguyen thi nhan	vn	hochiminh	1994	21	hs	female	nhannguyen20294@gmail.com; 0978966143	salesm	dropped	unfav	avg	somewhat	seft	g24	g24	all	b	basic	finance	saving	a	b	c	c	c	strong	a	newresource	c	med				yes
e0997	phan thi thanh chau	vn	hochiminh	1995	20	uni	female	chauptt13408@st.uel.edu.vn; 01698300943	pom	notyet	somewhat	avg	somewhat	strong	g24	b1224	some	b	inprocess		relfriend	b	b	d	d	d	strong	b	newidea	c	med				no
e0998	le thi viet anh	vn	binhduong	1995	20	hs	female	vietanh090995@gmail.com; 01652414178	finance	notyet	somewhat	high	somewhat	strong	g24	less12	some	b																	no
e0999	nguyen thi thuy trang	vn	hochiminh	1996	19	uni	female	trangntt14411@st.uel.edu.vn	none	notyet	unfav	high	high	somewhat	g24	less12	none	b	inprocess		investors	c	b		c	d	some	a	condpol	c	med				no
e1000	le thi thi	vn	hochiminh	1996	19	uni	female	n.a	none	notyet	unfav	low	somewhat	somewhat	g24	b1224	none	b	inprocess	relationship	relfriend	c	c	d	e	d	some	a	newresource	c	med				yes
e1001	lam toan thua	vn	namdinh	1994	21	uni	male	lamtoanthua155@gmail.com	none	notyet	somewhat	low	somewhat	seft	g24	g24	none	b	inprocess	others	saving	c	c	d		e	none	a	condpol	c					no
e1002	nguyen thi van	vn	hochiminh	1994	21	hs	female	n.a	none	dropped	somewhat	low	somewhat	strong	less12	less12	none	b	inprocess	relationship	relfriend	b	b	b	d	d	strong	a	condpol	c	high				yes
e1003	n.a	vn	binhdinh	1994	21	uni	female	n.a	none	dropped	somewhat	high	somewhat	seft	g24	g24	none	b	inprocess	finance	gov	a	b	d	f	b	strong	a	newresource	c	certain				yes
e1004	tran khanh toan	vn	hochiminh	1996	19	uni	male	trankhanhtoan40@gmail.com; 01699652075	none	notyet	somewhat	avg	somewhat	somewhat	b1224	less12	none	b	noneed	finance	gov	c	c	d	e	e	some	d	newresource	c	high				yes
e1005	phan thi minh tho	vn	quangngai	1995	20	hs	female	cobala1503@gmail.com; 01666283638	none	notyet	fav	high	somewhat	somewhat	b1224	g24	none	a	inprocess			b	b	b	a	c									no
e1006	hau thi my nga	vn	hochiminh	1996	19	uni	female	ngahtm14406@st.uel.edu.vn	none	dropped	somewhat	low	none	somewhat	less12	b1224	none	b	basic	product	relfriend	b	b	b	b	e	some	a	newidea	c	med				yes
e1007	nguyen thuong huyen	vn	nghean	1996	19	uni	female	huyennt14405@st.uel.edu.vn; 01666974094	none	notyet	somewhat	high	somewhat	somewhat	g24	g24	none	c	inprocess	finance	investors	b	c	d	d	d	some	a	condpol	c	med	100	35000	27000	yes
e1008	le phuong thao	vn	hochiminh	1996	19	uni	female	phuongthaole1906@gmail.com; 01205934769	none	dropped	somewhat	high	somewhat	seft	g24	g24	some	b	inprocess	finance	saving	b	c	d	d	d	strong	a	condpol	c	med				yes
e1009	nguyen thi minh thu	vn	quangngai	1994	21	uni	female	thuntm12502@st.uel.edu.vn	none	notyet	somewhat	high	somewhat	seft	g24	g24	none	b	inprocess	relationship	relfriend	b	b	b	d	a	strong	a	condpol	c	med				yes
e1010	tran thi hoai giang	vn	hochiminh	1995	20	hs	female	giangtran0508@gmail.com; 0974756006	salesm	dropped	somewhat	high	somewhat	seft	g24	g24	none	b	noneed	finance	investors	b	b	c	c	d	some	a	newidea	c	certain				yes
e1011	nguyen thuy quynh	vn	nghean	1996	19	hs	female	quynhnt14407@st.uel.edu.vn; 01655863009	salesm	dropped	somewhat	low	somewhat	seft	g24	g24	some	b	inprocess	mgt	relfriend	c	b	c	d	d	strong	a	condpol	c	med				yes
e1012	le thi hong nhiem	vn	binhdinh	1996	19	uni	female	nhiemlth14407@st.uel.edu.vn; 01675920010	none	notyet	unfav	high	high	strong	g24	g24	none	b	inprocess	product	investors	b	b	d		d	strong	a	newresource	c	certain				no
e1013	bui thi bich dieu	vn	hochiminh	1996	19	uni	female	sunuptomorrow@gmail.com; 01679899013	none	notyet	somewhat	high	somewhat	light	g24	g24	none	b	inprocess	others	relfriend	d	d	d	f	e	strong	d	condpol	c	med				yes
e1014	nguyen thi thuy duyen	vn	phuyen	1996	19	hs	female	duyenntt14402@st.uel.edu.vn; 0964058655	none	notyet	somewhat	high	high	strong	g24	g24	none	b	inprocess	finance	relfriend	b	b	b	b	d	strong	a	newidea	c	high	1000	20000000	10000000	yes
e1015	nguyen thi lan	vn	binhphuoc	1993	22	hs	female	nguyenthilan.ktdn402a@gmail.com; skype: lan.xake	salesm	dropped	fav	high	somewhat	light	g24	g24	some	b	basic	product	saving	b	b												no
e1016	pham thi hong	vn	binhdinh	1993	22	uni	female	phamthihong210293@gmail.com; skype: hong.phamthi.1_1	salesm	dropped	unfav	high	somewhat	somewhat	g24	g24	none	b	noneed	finance	relfriend	c	d	d	a	d	strong	a	newresource	c	low				yes
e1017	nguyen thanh hung	vn	hochiminh	1993	22	uni	male	hungct1011@gmail.com; 0979260560	finance	running	somewhat	high	high	strong	g24	less12	none	b	basic	finance	relfriend	b	b	b	b	b	strong	a	newresource	c	high	150	20000	10000	yes
e1018	trinh huu hoa	vn	dongnai	1994	21	hs	male	hoath12403@st.uel.edu.vn; 0963251397	salesm	notyet	somewhat	low	somewhat	somewhat	g24	less12	all	b	inprocess	finance	investors	b	b	b	d	d	some	a	newresource	c	med	30	600	300	yes
e1019	nguyen duy dung	vn	dongnai	1994	21	uni	male	kindd07@gmail.com	salesm	dropped	somewhat	high	somewhat	somewhat	g24	g24	some	b	basic	others	relfriend	b	b	c	c	b	strong	a	newidea	c	certain			15000	yes
e1020	phan thi xuan hoa	vn	daklak	1996	19	uni	female	hoaptx511@gmail.com; 0987702110	none	notyet	somewhat	high	high	somewhat	g24	g24	all	b	inprocess	product	saving	b	a	b	b	d	strong	a	newidea	c	high				yes
e1021	pham van truong	vn	dongnai	1994	21	uni	male	truongphamgp@gmail.com	salesm		somewhat	high	somewhat	seft	g24	g24	some	b	inprocess			a	b	b		b	strong	a	newidea	c	high	1000	25000	10000	no
e1023	tran quoc viet	vn	hochiminh	1996	19	hs	male	viet7a2@yahoo.com; 0983111850	none	dropped	unfav	high	somewhat	somewhat	b1224	less12	none	b	inprocess	finance	relfriend	b	b	d	e	d	some	b	condpol	c	med	2000	250000000	1600000000	yes
e1024	mai duong tuan	vn	baria-vungtau	1996	19	uni	male	duongtuan455@gmail.com	none	dropped	somewhat	high	somewhat	strong	g24	g24	some	a	inprocess	others	investors	b	b	d	c	e	some	a	condpol	b	med	150	750000	200000	yes
e1025	nguyen van manh	vn	nghean	1996	19	hs	male	manhnv14407@st.uel.edu.vn	none	notyet	somewhat	avg	somewhat	somewhat	b1224	b1224	some	c	noneed	finance	investors	b	c	b	d	e	none	a	newresource	b	med	10000	500000	100000	yes
e1026	le duc tuan	vn	hochiminh	1995	20	uni	male	tuanleduc13406@st.uel.edu.vn; 01654376354	none	notyet	somewhat	high	somewhat	somewhat	b1224	g24	some	b	inprocess	relationship		c	b	c		d	strong	a	newresource	a	med				no
e1027	truong dang phuong tram	vn	hochiminh	1995	20	hs	female	tramtdp13401@st.uel.edu.vn; 0906481094	admin	dropped	somewhat	high	high	somewhat	g24	less12	some	a	noneed	finance	investors	c	c	b	d	d	strong	a	newidea	c	med				yes
e1028	tran huynh hoai thy	vn	hochiminh	1995	20	uni	female	thytran2807@gmail.com; 01868752628	admin	dropped	somewhat	low	somewhat	somewhat	g24	g24	none	b	inprocess	finance	relfriend	c	c	c	f	d	strong	c	newresource	c	med	10000	2000000	1000000	yes
e1029	nguyen thi yen ngan	vn	hochiminh	1995	20	uni	female	yenngan226.nguyen@gmail.com; 01228002900	none	dropped	unfav	low	somewhat	strong	g24	b1224	none	b	basic	finance	saving	b	c	a	b	d	some	c	newresource	b	low	1000	200000	300000	yes
e1030	tang thi thu thao	vn	daklak	1996	19	uni	female	thaottt14411@st.uel.edu.vn	salesm	notyet	somewhat	low	somewhat	somewhat	g24	g24	none	b	noneed	relationship	saving	b	b	d	b		some	d	condpol	b					no
e1031	huynh cong thanh	vn	khanhhoa	1995	20	hs	male	thanhhc14411@st.uel.edu.vn; 0972720861	none	notyet	unfav	low	somewhat	somewhat	g24	g24	none	b	inprocess	finance	investors	c	c	d	f	d	some	b	condpol	c	med				yes
e1032	nguyen truong le tra	vn	longan	1996	19	uni	female	trantl14401@st.uel.edu.vn; 0972906061	none	notyet	somewhat	low	high	seft	g24	g24	none	a	inprocess	mgt	investors	b	b	b	c	d	strong	c	condpol	c	high				yes
e1033	ly kim thuy	vn	dongnai	1996	19	uni	female	thuylk14406@st.uel.edu.vn; 01264720833	none	dropped	somewhat	high	somewhat	somewhat	g24	b1224	none	b	inprocess	finance	investors	b	c	d	c	d	strong	a	newidea	c	med				yes
e1034	nguyen hoang hoai nhu	vn	dongnai	1996	19	uni	female	hoainhuktl14@gmail.com; 01673658359	none	notyet	somewhat	low	somewhat	somewhat	g24	g24	none	b	inprocess	mgt	relfriend	c	c	d	c	d	some	a	condpol	c	low				yes
e1035	tran thi minh sang	vn	binhdinh	1996	19	uni	female	sangttm14411@st.uel.edu.vn	none	notyet	unfav	high	high	somewhat	g24	g24	none	b	inprocess	finance			c	d	d	d	strong	a	condpol	c	med				no
e1036	pham ngoc quyen	vn	hochiminh	1994	21	uni	female	luckyangel2378@gmail.com; 0968413215	pom	dropped	somewhat	high	high	somewhat	g24	g24	none	b	basic	relationship	investors	b	b	a	c	d	strong	a	condpol	c	med	150	13000	2500	yes
e1037	le huu phuc	vn	hochiminh	1993	22	hs	male	lehuuphuc.hcm@gmail.com; 0989974309	salesm	notyet	somewhat	high	high	seft	less12	g24	none	b	inprocess	mgt	none	b	b	b	c	d	strong	b	newidea	c	med	10	10000	1000	yes
e1038	tran thi thuy	vn	daklak	1995	20	hs	female	hoabachhop.thuy@gmail.com; 01694261056	salesm	running	somewhat	low	high	light	g24	g24	some	b	basic	finance	relfriend	b	b	a	a	d	strong	c	condpol	c	high	8	15000	2000	yes
e1039	phan thi tuyet nhung	vn	quangngai	1996	19	hs	female	nhungptt14407@st.uel.edu.vn; 01636503047	none	dropped	somewhat				g24	g24	some	b	inprocess		relfriend	c	b	d	c	d	strong	a	newidea	c	med				no
e1040	n.a	vn	vinhlong	1993	22	hs	female		salesm	running	somewhat	low	none	seft	b1224	b1224	some	b	basic	others	saving	b	b	a	b	a	none	a	newidea	c	high	8	80	100	yes
e1041	n.a	vn	hochiminh	1993	22	uni	female	n.a	none	notyet	somewhat	avg	none	seft	g24	g24	none	c	inprocess	mgt	relfriend	c	c	b	d	d	negl	a	newidea	b	med				yes
e1042	nguyen hong ngoc	vn	gialai	1996	19	uni	female	ngocnh14409@st.uel.edu.vn; 01889073481	none	dropped	somewhat	high	high	somewhat	g24	g24	none	b	inprocess	finance	investors	b	c	d	f	d	strong	a	condpol	c	med				yes
e1043	dang thi kim	vn	hochiminh	1996	19	hs	female	kimdt14402@st.uel.edu.vn; 0962845781	none	notyet	unfav	avg	none	somewhat	b1224	b1224	none	b	inprocess	product	relfriend	b	b	b	d	d	strong	a	newidea	c	med				yes
e1044	nguyen pham thuy ngan	vn	binhphuoc	1996	19	hs	female	ngannpt14408@st.uel.edu.vn; 0962289192	none	dropped	somewhat	high	high	somewhat	g24	g24	some	b	inprocess	finance	relfriend	b	b	d	c	d	strong	a	condpol	c	med				yes
e1045	le ngoc son	vn	hochiminh	1994	21	uni	male	lysergryus@gmail.com	none	dropped	somewhat	high	somewhat	seft	b1224	b1224	none	b	inprocess		relfriend			b		d	strong	a	newresource	c	med				no
e1046	ho bao tram	vn	hochiminh	1994	21	uni	female	hbt.rf67@gmail.com	none	dropped	unfav	low	high	somewhat	g24	g24	none	b	noneed		investors	d	d	d	e	d	strong	a	newresource	c	high				no
e1047	lien trieu tuan	vn	hochiminh	1995	20	hs	male	tuanlt14503@st.uel.edu.vn; 0918141609	salesm	dropped	fav	high	none	somewhat	g24	g24	none	b	inprocess	finance	saving	b	b	c		d	strong		newidea	a					no
e1048	nguyen lam kieu oanh	vn	hochiminh	1993	22	uni	female	nguyenoanh0407@gmail.com; 01668597577	salesm	running	somewhat	avg	somewhat	seft	g24	g24	none	b	inprocess	mgt	saving	c	c	a	a	c	some	a	newidea	c	med				yes
e1049	do thi phuong	vn	hochiminh	1993	22	hs	female	dothiphuong0512@gmail.com; 01635439759	salesm	dropped	somewhat		somewhat	seft	less12	less12	none	c	noneed	finance	relfriend	d	d	d	d		strong	a	condpol	c	med				no
e1050	tran thi hoai thuong	vn	hochiminh	1996	19	hs	female	thuongtth14503@st.uel.edu.vn; 01697271143	none	notyet	somewhat			somewhat			none	b	noneed		relfriend						strong								no
e1051	nguyen duy hung	vn	hochiminh	1995	20	hs	male	duyhung260495@gmail.com		notyet	somewhat	avg	somewhat	light	g24	g24	some	c	inprocess		investors	b	b	b	d	d	strong	c	condpol	c	med	10	2000000	200000	no
e1052	pham thi yen	vn	hochiminh	1996	19	uni	female	meteor_41@yahoo.com.vn; 0964576674	pom	running	somewhat	high	high	somewhat	g24	g24	none	b	inprocess	finance	gov	c	b	c	d	a	strong	a	condpol	c	low				yes
e1053	pham ngoc anh	vn	dongnai	1996	19	uni	female	junsakura96@gmail.com; 01679585299	none	running	fav	high	high	somewhat	g24	g24	none	a	inprocess	finance	gov	a	a	d	f	a	strong	a	newresource	c	low	500	100000	200000	yes
e1054	le thi ngoc thuy	vn	dongnai	1996	19	hs	female	thuyltn14407@st.uel.edu.vn; 01204714268	salesm	running	somewhat	high	high	somewhat	g24	g24	none	b	inprocess	mgt	relfriend	b	b	d	d	d	some	a	newidea	b	med				yes
e1055	nguyen thi hong van	vn	hochiminh	1996	19	uni	female	vannth14403@st.uel.edu.vn; 01668248336	none	notyet	somewhat	high	high		g24	g24	all	b	inprocess	finance		c	b	d	f	d	some	a	newresource	c	certain				no
e1056	ngo nu phung hoang	vn	hochiminh	1996	19	uni	female	hoangnnp14502@st.uel.edu.vn; 01665530266	none	notyet	somewhat	high	high		g24	g24	all	b	inprocess	finance	relfriend	c	b	d	f	d	strong	b	newidea	c	certain				no
e1057	nguyen thi kim tuyen	vn	binhduong	1996	19	hs	female	nguyenthikimtuyen96@gmail.com; 0938358022	none	notyet	unfav	high	somewhat	somewhat	g24	g24	none	b	noneed	relationship	relfriend	c	b	d	c	e	strong	a	condpol	c	med	1000	1500	3000000	yes
e1058	pham hoang long	vn	binhduong	1996	19	uni	male	phamhoanglong1996@gmail.com; 0967410454	none	notyet	somewhat	low	somewhat	somewhat	g24	less12	none	b	basic		relfriend	c	c	d	c	d	negl	b	condpol	c	med	500	1000000	10000000	no
e1059	nguyen nhu van uyen	vn	dalat	1995	20	uni	female	vanuyen020395@gmail.com; 01659941319	salesm	running	unfav	low	somewhat	seft	g24	g24	none	b	inprocess	finance	investors	c	b	d	d	d	some	a	newresource	c	low	30	50000	10000	yes
e1060	le nguyen bao thanh	vn	hochiminh	1995	20	uni	female	thanhlnb13403@st.uel.edu.vn; 0933828374	salesm	dropped	somewhat	high	somewhat	strong	g24	b1224	none	b	inprocess	finance	relfriend	b	b	b	c	d	strong	a	condpol	c	med	75	30000	10000	yes
e1061	le huynh nhu y	vn	hochiminh	1995	20	uni	female	ylhn14306@st.uel.edu.vn; 0922235607	pom	dropped	somewhat	high	high	somewhat	g24	g24	some	a	basic	relationship	saving	b	d	d	c	d	strong	b	newidea	c	med	35	5000	200	yes
e1062	ngo hoang khanh	vn	vinhlong	1995	20	hs	male	ngokhanh7979@gmail.com	none	dropped	somewhat	high	somewhat	light	b1224	less12	all	b	basic	mgt	relfriend	b	c	c	c	b	strong	c	newidea	c	med				yes
e1063	tran xuan hoa	vn	hochiminh	1992	23	uni	male	hoatx10404b@st.uel.edu.vn; 0977372002	salesm	running	fav	low	none	somewhat	g24	less12	none	b	basic	relationship	relfriend	c	c	a	a	a	strong	a	condpol	c	med				yes
e1064	nguyen thi quynh anh	vn	hochiminh	1995	20	uni	female	quynhanh809@gmail.com	hmr	dropped	somewhat	low	somewhat	light	g24	g24	none	b	basic	finance	investors	b	b	c	d	d	none	a	condpol	c	high	300	2000	500	yes
e1065	nguyen thi huong	vn	hochiminh	1995	20	uni	female	huongnt13409@st.uel.edu.vn	none	notyet	unfav	low	somewhat	seft	g24	g24	some	b	inprocess	relationship	relfriend	b	b	b	d	d	strong	a	newidea	b	med				yes
e1066	pham le thu trang	vn	binhdinh	1993	22	uni	female	trangphamgc@gmail.com; 01223137338	salesm	dropped	somewhat	low	none	seft	less12	less12	none	b	inprocess	product	relfriend	b	b	b	d	d	strong	b	newidea	c	low	100	10000	2000	yes
e1067	n.a	vn	hochiminh	1994	21	uni	male	n.a	salesm	dropped	somewhat	high	somewhat	seft	g24	g24	none	b	inprocess	mgt	investors	d	c	d	f	d	strong	a	condpol	c	certain				yes
e1068	mai thi thuy hang	vn	hochiminh	1995	20	uni	female	hangmai110@gmail.com; 01693332259	none	dropped	somewhat	avg	high	light	b1224	g24	all	b	basic	product	investors	b	b	c	c	d	strong	a	newresource	c	med	50	6000	10000	yes
e1069	tran nguyen diem ngan	vn	hochiminh	1994	21	uni	female	ngantnd@st.uel.edu.vn; 0963200440	salesm	dropped	somewhat	avg	somewhat	somewhat	b1224	g24	all	b	basic	finance	gov	b	b	c	b	b	strong	b	newresource	c	med	50	7000	10000	yes
e1070	nguyen thi nhu quynh	vn	hochiminh	1995	20	hs	female	quynhntn14410@st.uel.edu.vn; 0906741547	none	notyet	somewhat	high	high	seft	b1224	less12	none	b	inprocess	product	saving	c	c	c	c	c	strong	b	newidea	c	med				yes
e1071	vo thao vy	vn	hochiminh	1995	20	uni	female	vothaovyk13402@gmail.com; 0963168625	hmr	running	somewhat	avg	somewhat	light	less12	less12	some	b	inprocess	product	relfriend	b	b	b	d	a	strong	a	newresource	c	low	30	6000	1500	yes
e1072	huynh gia linh	vn	khanhhoa	1996	19	hs	female	linhhg14407@st.uel.edu.vn; 01657950028	pom	notyet	unfav	high	none		g24	g24	some	b	inprocess	mgt	gov	c	c	b	c		strong	a	condpol	c	med	257	4000	1000	no
e1073	bui thi phuong lien	vn	dongnai	1996	19	hs	female	buithiphuonglien@gmail.com; 0942500574	none	dropped	somewhat	high	high	somewhat	b1224	less12	some	b	basic	product	relfriend	d	d	b	c	e	strong	b	newresource		low				no
e1074	vo thi thanh thu	vn	dongnai	1995	20	uni	female	thanhthu12c6@yahoo.com.vn	none	notyet	somewhat	low	somewhat	light	b1224	g24	none	b	inprocess	finance	relfriend	c	c	d	c	d	some	a	newidea	c	low				yes
e1075	ma tan kim	vn	hochiminh	1995	20	uni	female	kimmt13501@st.uel.edu.vn	none	notyet	somewhat	low	somewhat	somewhat	g24	b1224	none	b	inprocess	relationship	relfriend	c	d	d	f	e	strong	b	newidea	c	med				yes
e1076	luu thi thu hang	vn	binhphuoc	1996	19	hs	female	luuhang1996@gmail.com; 01635007032	finance	running	somewhat	avg	somewhat	somewhat	g24	g24	all	c	basic	product	relfriend	c	b	a	c	d	strong	d	newresource	c	certain			500	yes
e1077	le minh binh	vn	binhthuan	1996	19	uni	male	binhlm14409@st.uel.edu.vn; 01653417308	none	dropped	fav	high	high	somewhat	g24	less12	some	b	inprocess	finance	investors	b	b	b	d	d	strong	a	newresource	c	med	15	5000	10000	yes
e1078	than thi hong vy	vn	hochiminh	1996	19	hs	female	vytth@st.uel.edu.vn; 01662462729	salesm	running	unfav	high	somewhat	seft	g24	g24	none	a	inprocess		relfriend	a	a	a	a	d	strong	b	never	b	certain			1000	no
e1079	nguyen vu trung hieu	vn	hochiminh	1995	20	hs	male	nguyenvutrunghieu@gmail.com; 0965511666	salesm	notyet	somewhat	avg	high	seft	g24	g24	some	b	basic	finance	relfriend	a	b	b	b	c	strong	a	newidea	c	med				yes
e1081	nguyen xuan trung	vn	hochiminh	1994	21	hs	male	xuantrungpro94@gmail.com	none	notyet	somewhat	low	none	seft	b1224	g24	some	b	noneed	relationship	investors	b	c	c	b	d	strong	a	newidea	c	high	4	3000		yes
e1082	le dinh quan	vn	hochiminh	1994	21	uni	male	quanld12407@st.uel.edu.vn; 0976694034	salesm	dropped	somewhat	avg	high	seft	g24	g24	some	b	inprocess	product	saving	b	a	c	d	d	strong	a	newresource	c	high	6	12000	2000	yes
e1083	le nguyen trong kha	vn	hochiminh	1994	21	hs	male	trongkhalenguyen@gmail.com; 01683878619	salesm	dropped	somewhat	low	somewhat	somewhat	less12	less12	some	b	inprocess	finance	saving	b	b	b	d	d	strong	b	newresource	c	med	8	500	1000	yes
e1084	nguyen manh tien	vn	hochiminh	1993	22	hs	male	01632251109	hmr	dropped	somewhat	low	none	somewhat	g24	g24	some	a	inprocess	relationship	relfriend	b	b	d	f	e	strong	a	newidea	c	high				yes
e1085	mai thanh huy	vn	hochiminh	1993	22	uni	male	huymt11501@st.uel.edu.vn	salesm	dropped	somewhat	avg	somewhat	somewhat	g24	g24	none	b	inprocess	finance	gov	b	b	d	d	d	strong	a	newidea	c	med	50	15000	50000	yes
e1086	nguyen thi phuong hoa	vn	hochiminh	1996	19	uni	female	hoatp14501@st.uel.edu.vn	none	dropped	somewhat	low	somewhat	seft	g24	g24	none	b	inprocess	product	relfriend	b	b	b	b	d	strong	a	condpol	c	med				yes
e1087	le bich ngoc	vn	daknong	1994	21	uni	female	ngoclb12403@st.uel.edu.vn; 0967673959	none	notyet	somewhat	low	somewhat	seft	b1224	b1224	none	b	inprocess	finance	gov	b	b	c	d	c	strong	b	newidea	c	med	5000	50000	100000	yes
e1088	phan huyen tram	vn	hochiminh	1994	21	hs	female	tramphanntrkh@gmail.com; 0932744692	admin	notyet	unfav	avg	somewhat	somewhat	g24	g24	all	b	noneed	finance	saving	b	b	d	e	b	strong	a	newidea	c	med				yes
e1089	nguyen thi to oanh	vn	hochiminh	1995	20	uni	female	oanhntt13408@st.uel.edu.vn	none	dropped	somewhat	avg	high	seft	b1224	g24	some	b	inprocess	finance	gov	c	b	c	f	d	strong	c	condpol	c	med				yes
e1090	le tran thi ngoc yen	vn	hochiminh	1996	19	uni	female	yenlttn14402@st.uel.edu.vn; 01649658957	salesm	dropped	somewhat	low	somewhat	seft	g24	g24	none	b	inprocess	finance	relfriend	c	c	d	a	d	some	a	condpol	c	med				yes
e1091	le duc trung	vn	kiengiang	1995	20	uni	male	01645484828	hmr	dropped	somewhat	avg	somewhat	light	b1224	g24	none	b	inprocess	finance	saving	b	b	a	d	e	none	d	newidea	c	med				yes
e1092	nguyen huynh tu	vn	tiengiang	1995	20	uni	male	huynhtu520@gmail.com; 0963221647	none	dropped	somewhat	low	somewhat	somewhat	g24	g24	none	b	inprocess	finance	saving	a	b	d	c	d	some	a	newidea	b	med	50	25000	25000	yes
e1093	pham nguyen thien ly	vn	hochiminh	1995	20	uni	female	thienly166@gmail.com; 0909960524		dropped	unfav	high		somewhat	g24	g24	all	b	inprocess	product		b	b	d	c		some	b	newresource	c	med	50	25000	25000	no
e1094	huynh thien phu	vn	hochiminh	1995	20	hs	female	bachangngoc1310@gmail.com; 01694232861	salesm	notyet	somewhat	low	somewhat	light	less12	less12	all	b	inprocess		saving	c	c	d	e	d	strong	a	newresource	c	med				no
e1095	le thi ngoc phuc	vn	hochiminh	1995	20	uni	female	ngocphuc1711@gmail.com; 01632865250	salesm	notyet	somewhat	low	none	seft	g24	g24	some	b	inprocess	finance	investors	c	b	b	f	d		a	newresource	b	high		72000	40000	no
e1096	n.a	vn	hochiminh	1995	20	uni	female	n.a	none	dropped	somewhat	low	somewhat	strong	b1224	less12	none	c	inprocess	product	none	c	a	d	b	e	strong								no
e1100	nguyen thi thao	vn	hochiminh	1995	20	uni	female	thaont144021@st.uel.edu.vn; 01692440159	pom	dropped	somewhat	avg	somewhat	somewhat	b1224	b1224	none	a	basic	relationship	investors	b	b	b	d	d	strong	a	condpol	c	med				yes
e1101	nguyen thi thuy duong	vn	tayninh	1996	19	uni	female	thuy.duonghlk1996@gmail.com	none	dropped	somewhat	low	somewhat	somewhat	b1224	g24	none	b	inprocess	relationship	relfriend	c	b	b	d	d	strong	a	condpol	b	med				yes
e1102	mai kim phung	vn	hochiminh	1996	19	uni	female	phungmk14402@st.uel.edu.vn; 0968975551	none	notyet	somewhat	low	somewhat	somewhat	less12	g24	none	b	inprocess	relationship	relfriend	c	b	b	c	d	strong	a	condpol	c	high				yes
e1103	tran mai phuong	vn	hochiminh	1996	19	uni	female	phuongtm14406@st.uel.edu.vn; 0903347214	none	dropped	somewhat	high	high	strong	b1224	g24	none	a	inprocess		investors	b	b	c	c	d	strong	b	condpol	c	med				no
e1104	dang huyen thu	vn	hochiminh	1996	19	hs	female	thudh14502@st.uel.edu.vn; facebook: ham nhu luexolu	none	notyet	somewhat	avg	somewhat	seft	g24	g24	none	c	inprocess	finance	relfriend	c	c	d	d	d	some	b	newidea	b	low				yes
e1105	ta thi thao	vn	hochiminh	1996	19	hs	female	saosaootl@gmail.com; facebook: sao sao	salesm	running	unfav	avg	somewhat	light	g24	g24	some	b	basic	relationship	saving	b	c	a	f	d	strong	a	condpol	b	high				yes
e1106	vu thi bich ngoc	vn	dongnai	1996	19	uni	female	ngocvtb14407@st.uel.edu.vn; facebook: co chu nho	salesm	dropped	somewhat	high	somewhat	light	g24	g24	none	b	basic	mgt	investors	b	c	b	c	b	strong	a	newresource	c	med				yes
e1107	pham thi hao	vn	lamdong	1996	19	uni	female	haopt14407@st.uel.edu.vn; 01666063133	none	dropped	somewhat	high	high	seft	less12	g24	none	b	inprocess	finance	relfriend	c	b	d	c	d	strong	a	condpol	c	med				yes
e1108	phan thi dung	vn	hochiminh	1995	20	hs	female	phandungloan@gmail.com	salesm	notyet	somewhat	avg	somewhat	somewhat	b1224	less12	none	b	inprocess		gov	b	b	d		d	strong	a	newresource	b	low				no
e1109	vo pham vinh thai	vn	hochiminh	1994	21	uni	male	shanewayne94@gmail.com; 01683240370	none	dropped	somewhat	high	somewhat	somewhat	b1224	b1224	some	a	inprocess	finance	relfriend	a	b	b	c	c	some	a	newresource	c	med	20	5000	2000	yes
e1110	ly to nhi	vn	tayninh	1995	20	hs	female	tonhi275@gmail.com; facebook: to nhi	salesm	dropped	somewhat	high	somewhat	light	g24	g24	some	b	inprocess		investors	b	b	d		d	strong	a	newidea	c	med				no
e1111	pham nguyen hoang thuy	vn	vungtau	1994	21	hs	female	laura199413@gmail.com; 01269978298	none	notyet	somewhat	low	somewhat	light	less12	g24	none	b	noneed	technical		d	d	d	c	e	strong	d	newidea	c	low				no
e1112	nguyen le ngoc sang	vn	hochiminh	1994	21	uni	female	n.a	none	dropped	somewhat	high	high	seft	g24	g24	none	b	inprocess	product	investors	c	c	d	b	d	some	a	condpol	c	high				yes
e1113	do ngoc phuong vy	vn	hochiminh	1994	21	hs	female	ohlalaphuongvy@gmail.com; 0935066065	salesm	notyet	somewhat	low	somewhat	somewhat	b1224	b1224	all	b	noneed	finance	investors	b	b	d	f	d	strong	a	newidea		certain				no
e1114	van huu phuoc	vn	hochiminh	1996	19	hs	male	jron.bon@gmail.com; 0988935496	pom	dropped	unfav	avg	somewhat	somewhat	g24	g24	none	c	inprocess	finance	none	a	b	b	d	d	some	c	newresource	c	med				yes
e1116	hoang thanh ngoc	vn	lamdong	1996	19	hs	male	ngocht14404@st.uel.edu.vn; 0964017206	none	dropped	somewhat	high	somewhat	somewhat	g24	g24	some	b	inprocess	relationship	gov	b	c	d	f	b	strong	b	newresource	c	certain	200	1000	100	yes
e1117	pham thuc hung	vn	binhthuan	1996	19	hs	male	hungpham20122012@gmail.com; 01686889498	hmr	dropped	somewhat	avg	high	light	g24	g24	none	b	inprocess	relationship	gov	b	b	d	d	b	strong	c	condpol	c	med		1000	10000	yes
e1118	nguyen thi dung	vn	hochiminh	1995	20	uni	female	dungnt13402@st.uel.edu.vn; 01679598213	none	dropped	somewhat	avg	somewhat	strong	b1224	less12	none	a	inprocess	relationship	relfriend	c	c	b	b	e	some	b	condpol	b	med				yes
e1119	vu hoang my duyen	vn	binhphuoc	1996	19	hs	female	0964241311	none	dropped	unfav	high	somewhat	light	g24	g24	none	c	noneed	finance	relfriend	b	c	d	c	e	strong	a	newresource	c	med				yes
e1120	dang thi loan	vn	hatinh	1996	19	hs	female	loandt14411@st.uel.edu.vn; 0974074887	none	dropped	unfav	high	somewhat	somewhat	g24	g24	none	c	noneed	finance	relfriend	d	c	d	e	e	strong	a	newresource	c	med				yes
e1121	luong thi lan	vn	lamdong	1996	19	hs	female	lanlt14502@st.uel.edu.vn; 01689617160	none	dropped	somewhat	high	high	somewhat	g24	less12	none	b	inprocess	relationship	relfriend	b	c	d	c	d	some	a	condpol	c					no
e1122	tran hoai thuong	vn	lamdong	1996	19	hs	female	minhminh.thuongthuong@gmail.com; 0912543325	none	dropped	somewhat	high	somewhat	somewhat	g24	g24	all	b	inprocess	others	investors	a	a	d	d	d	strong	a	condpol	b	certain	2570	2570000	1996000	yes
e1123	nguyen thi hong hanh	vn	hochiminh	1994	21	hs	female	honghanhdl94@gmail.com; 0988432260	none	notyet	somewhat	low	somewhat	seft	g24	less12	none	c	inprocess	mgt	investors	c	c	d	d	d	strong	a	newresource	c	low				yes
e1124	phan ngoc yen nhi	vn	hochiminh	1994	21	hs	female	nhipny12402@st.uel.edu.vn; 01696154733	salesm	dropped	somewhat	low	none	light	g24	g24	none	b	basic		saving	b	b	b	f	b	strong	a	newidea	c	low				no
e1125	vu thi thu thao	vn	binhphuoc	1993	22	uni	female	vuthuthao007@gmail.com; 01682222175	salesm	dropped	fav	high	high	seft	b1224	g24	none	a	inprocess	technical	saving	a	a	b	f	c	strong	a	condpol	c	certain	10	15000	5000	yes
e1126	n.a	vn	hochiminh	1993	22	hs	female	n.a	salesm	notyet	somewhat	high	somewhat	seft	g24	g24	none	c	noneed	relationship	none	a	a	d	b	d	some	a	newresource	c	certain				yes
e1127	n.a	vn	hochiminh	1993	22	uni	female	trucntnt11407b@st.uel.edu.vn	admin	dropped	somewhat	avg	high	seft	g24	g24	none	b	inprocess	finance	investors	b	b	b	c	d	strong	a	newresource	c	med	50	25000	50000	yes
e1128	hoang thi oanh	vn	hochiminh	1996	19	hs	female	oanhht14407@st.uel.edu.vn; facebook: oanh hoang	hmr	notyet	fav	low	somewhat	strong	g24	g24	all	b	inprocess	relationship	relfriend	a	a	c	f	b	strong	a	newresource	c	certain	50000	100000	30000	yes
e1129	huynh thi thuy lai	vn	nhatrang	1996	19	hs	female	laihuynh1996@yahoo.com; 0984344921	hmr	dropped	somewhat	low	somewhat	light	g24	b1224	none	b	basic	finance	investors	c	d		f	d	some	a	newresource	c	med				no
e1130	tran truc ly	vn	quangngai	1996	19	hs	female	lytt14504@st.uel.edu.vn; 0977962044	none	notyet	somewhat	avg	somewhat	somewhat	g24	g24	some	b	inprocess	relationship	saving	c	b	d	d	d	strong	a	condpol	c	certain				yes
e1131	nguyen thi loan	vn	hochiminh	1996	19	hs	female	loannt14409@st.uel.edu.vn; 0964459508	none	dropped	unfav	low	somewhat	somewhat	less12	less12	none	b	inprocess																no
e1132	vo khanh du	vn	hochiminh	1995	20	hs	male	vokhanhdu95@gmail.com; 01695812694	none	dropped	somewhat	avg	somewhat	somewhat	b1224	b1224	some	b	inprocess	relationship	relfriend	c	b	d	d	d	strong	d	newresource	c	med	1000	3000	10000	yes
e1133	tran viet nhut	vn	daklak	1993	22	uni	male	vietnhut2404@gmail.com; 0985942646	salesm	dropped	somewhat	avg	somewhat	somewhat	b1224	g24	all	b	inprocess	product	saving	c	d	d	e	e	some	a	condpol	c	low				yes
e1134	do thi kim anh	vn	hochiminh	1994	21	uni	female	anhdtk12402b@st.uel.edu.vn	pom	dropped	unfav	avg	high	seft	b1224	g24	some	b	inprocess	finance	investors	b	c	d	d	d	strong	a	newidea	c	low				yes
e1135	pham thi kim thuy	vn	hochiminh	1994	21	hs	female	kimthuy1212@gmail.com; 01649165991	none	dropped	somewhat	high	somewhat	seft	b1224	g24	none	b	inprocess	technical	relfriend	b	a	d	d	d	strong	a	newresource	c	certain				yes
e1136	le dai trang	vn	hochiminh	1993	22	hs	female	trangldmoon@gmail.com	salesm	dropped	somewhat		somewhat	seft	g24	g24	none	a	basic	relationship	relfriend	b	b	b	f	d	strong	a	newidea	c	med	50	4000	3000	no
e1137	nguyen thi thu phuong	vn	dongnai	1994	21	uni	female	phuongntt12406@st.uel.edu.vn; facebook: phuong phuong	none	dropped	somewhat	low	somewhat	strong	g24	b1224	none	b	inprocess	mgt	saving	c	c	d	f	d	strong	a	newidea	c	certain	200	800	8000	yes
e1138	phan kim thanh phuc	vn	hochiminh	1993	22	uni	female	thanhphuc239@gmail.com; 01272451102	pom	dropped	somewhat	low	somewhat	somewhat	g24	g24	all	b	inprocess	finance	relfriend	b	b	c	c	d	strong	a		c	med	10	12000	1000	no
e1139	nguyen thi my qui	vn	hochiminh	1996	19	hs	female	quintm14407@st.uel.edu.vn; 0969349526	none	notyet	unfav	high	high	somewhat	g24	g24	none	b	inprocess	finance	investors	b	b	d	d	d	strong	a	newidea	c	certain				yes
e1140	dinh thi hoang anh	vn	hochiminh	1996	19	hs	female	anhdt144072@st.uel.edu.vn; 01268444222	none	notyet	somewhat	high	somewhat	somewhat	g24	g24	none	b	noneed																no
e1141	nguyen thi thanh hieu	vn	angiang	1995	20	uni	female	hieuntt13402@st.uel.edu.vn; 01685152782	salesm	dropped	unfav	high	somewhat	somewhat	g24	g24	none	b	inprocess	technical	gov	a	a	d	d	d	strong	a		c	med	1000			no
e1142	vo van dat	vn	hochiminh	1994	21	hs	male	vo_van_dat@gmail.com	none	dropped	fav	high	high	seft	b1224	b1224	some	b	inprocess	mgt	saving	c	b	c	c	d	some	a	condpol	c	low				yes
e1143	n.a	vn	hochiminh	1994	21	uni	female	phungbui1712@gmail.com; 01234555487	none	dropped	somewhat	high	somewhat	light	g24	g24	some	b	basic	finance	saving	c	b	b	b	d	some	a		c	low				no
e1144	n.a	vn	hochiminh	1995	20	hs	female	yuzuchan1308@gmail.com; 0946199295	none	notyet	somewhat	high	high	somewhat	g24	b1224	none	b	inprocess	relationship	relfriend	b	b	c	c	d	strong	a	newidea	c	med	100	100000	100000	yes
e1145	bui hai ly	vn	baria-vungtau	1995	20	uni	female	buihaily1995@gmail.com; 0904977410	none	dropped	somewhat	low	somewhat	seft	g24	g24	some	b	inprocess	finance	saving	b	a	d	d	d	strong	a	condpol	b	med	100	150000	200000	yes
e1146	le dinh tu	vn	hochiminh	1995	20	hs	male	ledinhtu@gmail.com; 0987881601	finance	dropped	fav	avg	somewhat	strong	g24	g24	none	b	basic	finance	investors	b	b	c	c		some	a	condpol	a	med				no
e1147	hoang thi kim ngan	vn	hochiminh	1995	20	hs	female	nganhtk13404@st.uel.edu.vn; 01659982031	none	notyet	somewhat	high	somewhat	strong	g24	g24	all	b	inprocess	finance	saving	b	b	d	b	d	strong	a	condpol	c	med				yes
e1148	le hong phuong ha	vn	dongnai	1996	19	uni	female	phuongha2622@gmail.com; 01653120234	none	notyet	unfav	high		seft	less12	less12	none	b																	no
e1150	luong thi khanh yen	vn	binhdinh	1996	19	uni	female	yenltk14402@st.uel.edu.vn; 01674138729	none	notyet	unfav	low	somewhat	strong	b1224	less12	none	b	noneed	finance	saving	c	b	d	f	d	strong	a	newidea	c	med				yes
e1151	nguyen ngoc quang	vn	hochiminh	1994	21	hs	male	quangnn12406@st.uel.edu.vn	pom	dropped	somewhat	high	high	somewhat	g24	g24	some	b	basic	mgt	relfriend	b	b	d	d	d	strong	a	newidea	c	high	10	5000	5000	yes
e1152	do minh truong	vn	hochiminh	1995	20	uni	male	dmtruong27@gmail.com; 01216632419	finance	notyet	somewhat	low	high	somewhat	b1224	less12	none	b	noneed	relationship	saving	c	b	b	d	d	some	a	newidea	a	low				yes
e1153	dang phuong linh	vn	daknong	1995	20	uni	female	danglinhuel2012@gmail.com; 01663600887	salesm	dropped	somewhat	high	somewhat	seft	b1224	less12	some	b	inprocess		relfriend	b	b	b	b	d	strong	b	newresource	c	high	10	2000	1500	no
e1154	ho thi thao	vn	daklak	1996	19	uni	female	thaoht14410@st.uel.edu.vn; 01669978034	salesm	dropped	somewhat	high	somewhat	seft	g24	g24	all	b	basic	relationship	relfriend	b	b	d	d	b	some	b	newidea	b	low				yes
e1155	nguyen thi bich hoa	vn	binhdinh	1995	20	hs	female	hoantb13502@st.uel.edu.vn; 01636244804	none	notyet	somewhat	high	somewhat	seft	g24	g24	none	b	inprocess	mgt	relfriend	c	b	c	d	d	strong		newresource	c	med				no
e1156	le thi thu trang	vn	hochiminh	1995	20	hs	female	n.a			somewhat	high	somewhat	light	g24	g24	none	b	inprocess	mgt	relfriend	b	b	d	d	d	strong	a	newidea	c					no
e1157	do thi thu suong	vn	gialai	1996	19	uni	female	suongdtt14410@st.uel.edu.vn; 0969058320	none	dropped	unfav	high	somewhat	seft	g24	b1224	some	c	inprocess	technical	gov	c	b	d	d	d	strong	b	newresource	c	low				yes
e1158	nguyen van duc	vn	hochiminh	1995	20	hs	male	diegonguyen1995@gmail.com; 01687515663	salesm	notyet	somewhat	high	high	somewhat	g24	g24	none	a	inprocess	finance	relfriend	a	a	b	c	c	strong	a	newidea	c	med	200	10000	1000	yes
e1159	thi van cuong	vn	hochiminh	1995	20	hs	male	cuongoz@gmail.com; 0973133631		dropped	somewhat	low	somewhat	seft	g24	g24	some	b	inprocess		relfriend	b	b	b	d	d	strong	b	newidea	c	med	8	4000	10000	no
e1160	ta thi tuyet	vn	namdinh	1996	19	uni	female	01677591577	none	notyet	somewhat	avg	somewhat	light	g24	g24	none	b	basic	mgt	investors	c	b	b	d	e	strong	a	condpol	c	low				yes
e1161	tran thi linh	vn	hue	1996	19	hs	female	linhtt14409@st.uel.edu.vn; facebook: linh tran (carp)	salesm	dropped	somewhat	high	somewhat	somewhat	g24	g24	none	b	inprocess	relationship	relfriend	b	b	b	b	d	strong	a	condpol	c	med				yes
e1162	tu le truc quynh	vn	hochiminh	1996	19	hs	female	quynhtlt14407@st.uel.edu.vn; 01227166442	none	dropped	unfav	low	somewhat	somewhat	g24	g24		a																	no
e1163	nguyen bich ngoc	vn	dongnai	1996	19	uni	female	ngocnb14407@st.uel.edu.vn; 01886930374	none	dropped	unfav	high	somewhat	somewhat	g24	g24	none	b	noneed	relationship	saving	c	b	d	f	d	some	a	condpol	c	high				yes
e1164	truong van hai	vn	hochiminh	1994	21	hs	male	truongthanhcong.uel@gmail.com; 01636973074	none	dropped	somewhat	low	none	seft	g24	g24	none	c	noneed	finance	investors	b	a	d		d	strong	a	newresource	c	med	35	8000	20000	no
e1165	tran thuy tien	vn	hochiminh	1996	19	uni	female	tien1711@gmail.com; 0946639454	none	notyet	somewhat	high	high	somewhat	g24	g24	none	b	noneed	relationship	investors	a	b	c	c	d	some	c	condpol	c	certain	1000	1000000	500000	yes
e1166	ngo thi tay chuc	vn	hochiminh	1996	19	uni	female	facebook: tay chuc	none	notyet	somewhat	avg	somewhat	strong	g24	g24	none	b	inprocess	finance	relfriend	c	b	b	f	d	strong	a	newresource	c	med				yes
e1167	nguyen thi ngoc hue	vn	angiang	1995	20	uni	female	ngochuent23@gmail.com; 01674366350	none	dropped	somewhat	low	somewhat	light	g24	g24	some	b	inprocess	finance	investors		c	c	f	d	strong	a	newidea	c	med				no
e1168	nguyen thi lien	vn	angiang	1993	22	hs	female	thiliennguyen0@gmail.com; 01626255400	none	dropped	somewhat	low	somewhat	light	g24	g24	some	b	inprocess	finance	investors	c		c	f	d	strong	a	newidea	c	med				no
e1169	nguyen thi huynh giao	vn	angiang	1995	20	uni	female	giaonth194@gmail.com; 01885454054	salesm	running	unfav	low	somewhat	somewhat	g24	g24	all	b	inprocess	mgt	investors	b	b	b	f	d	strong	a	newresource	c	med				yes
e1170	nguyen thuy trang	vn	angiang	1995	20	hs	female	nguyenthuytrang280495@gmail.com; 01657709003	none	dropped	somewhat	high	somewhat	somewhat	g24	g24	some	b	inprocess	relationship	relfriend	c	c	d	d	d	strong	a	newidea	c	med				yes
e1171	ho nguyen quynh nhu	vn	khanhhoa	1995	20	uni	female	nhuhnq13502@st.uel.edu.vn; 01687944496	none	notyet	somewhat	avg	somewhat	somewhat	g24	g24	none	b	noneed	finance	relfriend	c	c	d	d	d	some	a	newidea	b	med				yes
e1172	nguyen xuan truong	vn	bentre	1995	20	uni	male	truongnx13402@st.uel.edu.vn; 0969305778	none	notyet	unfav	avg	somewhat	somewhat	g24	g24	none	c	noneed	finance	relfriend	c	c	d	d	d	some	a	newidea	b	med				yes
e1173	ngo thi huong	vn	hochiminh	1995	20	uni	female	huongnt13407@st.uel.edu.vn; 01203538009	pom	dropped	fav	high	high	seft	b1224	b1224	none	b	inprocess	relationship	relfriend	c	b	b	d	a	strong	a	condpol	c	high	500	8000	4000	yes
e1174	hoang thi hanh	vn	hatinh	1995	20	uni	female	hanhht13407@st.uel.edu.vn; 01665473112	hmr	notyet	unfav	high	high	light	g24	g24	none	b	inprocess	finance	relfriend	b	b	c	d	d	strong	a	newidea	c	high				yes
e1175	kieu thi my tien	vn	tiengiang	1995	20	uni	female	tienktm13503@st.uel.edu.vn; 01629615228	none	notyet	somewhat			strong	b1224	b1224	none	c	noneed	relationship	relfriend	b	b	b	c	d	strong	a	newresource	c	low	20	25000	5000	no
e1176	ho thi hieu	vn	hochiminh	1994	21	hs	female	hothihieu1994@gmail.com; 01677737956	none	running	somewhat	low	none	seft	g24	g24	none	b	inprocess	relationship	none	d	d	b	a	d	some	b	newidea	c	med	10	4000	2000	yes
e1177	nguyen thi mai	vn	hochiminh	1995	20	uni	female	nguyenthimaistc@gmail.com; 0965964874	salesm	running	somewhat	avg	somewhat	somewhat	g24	g24	some	b	basic	relationship	relfriend	c	d	a	a	a	strong	a	newidea	c	high	250	5000000000	2000000000	yes
e1178	dinh thi hue	vn	hochiminh	1995	20	uni	female	huedt13407@st.uel.edu.vn; 01647115479	salesm	dropped	somewhat	high	somewhat	somewhat	g24	less12	none	b	inprocess	finance	relfriend	c	c	c	d	d	some	a	condpol	c	med				yes
e1179	pham nguyen uyen thanh	vn	hochiminh	1995	20	uni	female	thanhpnu13407@st.uel.edu.vn; 0987160962	salesm	dropped	somewhat	avg	somewhat	seft	g24	g24	none	b	inprocess	mgt	relfriend	c	c	d	f	d	strong	a	newidea	c	med				yes
e1180	tran hau long	vn	danang	1995	20	hs	male	darkhole307@gmail.com; 01679415219	none	notyet	somewhat	avg	somewhat	somewhat	b1224	b1224	some	b	basic	finance	investors	b	b	d	b	d	strong	a	newresource	c	med				yes
e1181	le thi thuy	vn	nghean	1996	19	uni	female	thuylt14403@st.uel.edu.vn; 01686916227	none	notyet	unfav	low	somewhat	seft	g24	g24	none	b	noneed	technical	relfriend	d			f	d	strong	a	condpol	c	certain				no
e1182	pham thi thuy linh	vn	hochiminh	1996	19	hs	female	n.a	hmr	notyet	somewhat	high	somewhat	light	g24	g24	none	b	inprocess	finance	saving	b	b	a	d	d	strong	a	condpol	c	med				yes
e1183	vo quang minh	vn	daklak	1996	19	hs	male	1412330@hcmut.edu.com	none	notyet	somewhat	avg	somewhat	somewhat	less12	g24	none	b	basic	relationship	none	c	c	b	e		some	d	condpol	c	med				no
e1184	pham manh khoi	vn	hochiminh	1992	23	uni	male	phmkhoi2002@gmail.com; 0907915831	pom	running	somewhat	high	high	somewhat	g24	g24	all	b	inprocess	relationship	investors	b	a	a	c	a	strong	a	condpol	c	low				yes
e1185	ta thanh thuy	vn	hochiminh	1992	23	uni	female	tathanhthuy303@gmail.com; 0902207297	salesm	running	fav	high	high	somewhat	g24	g24	none	b	inprocess	product	relfriend	b	b	b	b	c	strong	a	newresource	c	med	10			yes
e1186	truong dam huynh long	vn	dongnai	1995	20	hs	male	long.truong1509@gmail.com	none	dropped	fav	high	high	seft	g24	b1224	some	b	inprocess	product	investors	c	a	b	c	c	strong	a	newidea	c	med	100	100000	20000	yes
e1187	nguyen le duy tan	vn	hochiminh	1998	17	hs	male	lethingoc.gv.130158@gmail.com	none	notyet	unfav	low	none	somewhat	g24	less12	none	c	noneed	relationship	relfriend	d	d	d	e	d	negl	d	newresource	c	low				yes
e1188	nguyen thi phuong linh	vn	cantho	1984	31	grad	female	nguyenlinh101084@gmail.com; 0939948208	salesm	running	fav	high	high	seft	g24	g24	none	a	good	relationship	saving	a	a	a	d	a	strong	a	condpol	c	certain	10000	50000	10000	yes
e1189	tran dang chinh tan	vn	hochiminh	1983	32	uni	male	giatyt@yahoo.com; 0908535507	salesm	dropped	fav	high	high	seft	g24	g24	some	b	inprocess	others	investors	a	a	c	b	c	strong	a	newresource	c	certain	25	250000	400000	yes
e1190	tran thi hong xuyen	vn	hochiminh	1991	24	uni	female	hongxuyentv2211@gmail.com; 0939337047	salesm	dropped	fav	high	somewhat	strong	less12	g24	none	b	basic		saving	b	a	b		c	strong	a	newresource	c	high	12	150000		no
e1191	ngo phuc nguyen	vn	hochiminh	1992	23	hs	male	ngophucnguyen.kt@gmail.com	salesm	notyet	fav	high	somewhat	seft	g24	g24	none	b		technical	investors	b	b	c	f	c	strong	a	newidea	c	med				no
e1192	truong dinh thuan	vn	hochiminh	1992	23	hs	male	dinhthuan.197@gmail.com; 0934186299	pom	running	somewhat	low	somewhat	light	g24	b1224	all	a	good	finance	investors	b	b	c	c	b	strong	a	newidea	c	certain	20	100000	10000	yes
e1193	nguyen van anh	vn	hochiminh	1975	40	uni	male	nguyenvananh20@yahoo.com; 0938344832	salesm	running	fav	avg	somewhat	somewhat	g24	g24	some	a	basic	finance	relfriend	b	b	b	a	a	strong	a	newresource	c	med	20	150000	50000	yes
e1194	nguyen van loi	vn	hochiminh	1994	21	uni	male	nvloiht@gmail.com; 0963228402	pom	dropped	somewhat	avg	high	somewhat	b1224	b1224	all	b	inprocess	relationship	saving	b	b	b	c	c	some		newidea		med	100	2000	1000	no
e1195	tran nguyen huy tu	vn	hochiminh	1997	18	hs	male	facebook: tu mo	none	notyet	somewhat	high	high	strong	g24	g24	all	a	basic	mgt	investors	b	a	c		b	strong	b	newresource	b	med				no
e1197	le thi thu huong	vn	hochiminh	1982	33	hjs	female	minhtri_75@yahoo.com; 0908391000	finance	running	unfav	low	somewhat	somewhat	g24	less12	none	b	inprocess	finance	saving	b	b	a	c	a	strong	b	condpol	c	med	5	5000	5000	yes
e1199	la quang thanh	vn	lamdong	1991	24	uni	male	laquangthanh91@gmail.com; 0965152653	salesm	dropped	unfav	high	somewhat	light	g24	g24	none	b	inprocess	finance	investors	c	b	d	d	d	strong	a	newidea	a	med		10000	50000	yes
e1200	pham van hieu	vn	hochiminh	1995	20	hs	male	vanhieu1601@gmail.com; 0922779556	none	notyet	unfav	high	high	seft	g24	g24	none	b	inprocess	product	relfriend	d	d	d	d	e	strong	a	condpol	b	med				yes
e1201	do hoang yen thanh	vn	hochiminh	1993	22	hs	female	hoangyendo2022016@gmail.com; 01683700484	hmr	dropped	somewhat	high	somewhat	light	g24	g24	none	b	inprocess	product	investors	a	a	c	f				condpol						no
e1202	vo thi hong	vn	hochiminh	1993	22	hs	female	vothihong265@gmail.com; 0974917168	salesm	dropped	somewhat	low	somewhat	light	g24	g24	some	b	inprocess	relationship	investors	b	a	d	a	d	negl	b	newresource	c	med				yes
e1203	nguyen xuan tien	vn	hochiminh	1985	30	hs	male	kennynguyen1532014@gmail.com; 0907711564	salesm	running	fav	avg	somewhat	seft	g24	g24	none	a	inprocess	finance	saving	b	b	b	d	a	some	a	newresource	c	certain		50000		yes
e1204	nguyen van tuan	vn	namdinh	1986	29	hjs	male	ductuanpinhpong@gmail.com; 01202903186	salesm	running	somewhat	high	somewhat	seft	b1224	g24	none	a	good	finance	saving	a	a	c	b	c	strong	a	newresource	c	certain	425	45000	15000	yes
e1205	le duy tung	vn	hochiminh	1987	28	uni	male	tungquandoan@gmail.com; 0937120787	none	notyet	fav	low	none	seft	b1224	less12	none	a	good	product	relfriend	a	b	b	c	a	strong	a	condpol	c	certain	80	1000	2000	yes
e1206	tran thi thanh huong	vn	hochiminh	1992	23	uni	female	huongttt211@gmail.com; 0988547677	salesm	running	fav	high	somewhat	strong	b1224	b1224	some	b	inprocess	product	relfriend	b	d	b	a	b	some	a	newresource	c	med	50			yes
e1207	cao minh thong	vn	hochiminh	1988	27	hjs	male		pom	notyet	somewhat	low	none	seft	g24	g24	none	b			investors	b	b	c	c		strong	b	newidea	b	med	433	33000	13000	no
e1208	nguyen thi thanh hieu	vn	hochiminh	1991	24	uni	female	n.a	pom	dropped	unfav	avg	somewhat																						no
e1209	nguyen thanh tuan	vn	hochiminh	1987	28	uni	male	thanhtuan182@gmail.com; 0987789718	pom	notyet	somewhat	avg	somewhat	somewhat	b1224	b1224	some	b	basic	finance	relfriend	b	b	a	d	d	negl	c	newidea	c	med		5000		yes
e1210	dinh vinh luong	vn	hochiminh	1985	30	hjs	male	vinhluong257@gmail.com; 0909972858	admin	dropped	somewhat			somewhat	g24	b1224	none	b	basic	relationship	relfriend	c	b	c	c	c	some	a	newidea	c	med				no
e1211	tran thi hong tham	vn	hochiminh	1989	26	uni	female	trantham62@gmail.com; 0908145288	admin	dropped	somewhat			strong	b1224	b1224	some	b		finance	relfriend		d	c	d	e	strong	b	newresource	c					no
e1212	tran thanh trung	vn	hochiminh	1992	23	hs	male	pansasevenup1992@gmail.com		running	somewhat	low	somewhat	seft	g24	g24	none	b	inprocess	mgt	relfriend			c	d	d	none	c	condpol	c					no
e1213	tran thi kim hoang	vn	hochiminh	1994	21	uni	female	tran.thi.kim.hoang.94@gmail.com; 01688890085	none	notyet	unfav	avg	somewhat	somewhat	g24	g24	none	c	inprocess		relfriend	d	c	d		e	none	c	newresource	c	low				no
e1214	nguyen thanh tai	vn	hochiminh	1990	25	hs	male	taiwhisky@gmail.com; 0937784296	salesm	dropped	unfav	low	none	strong	g24	g24	none	b	inprocess	relationship	saving	c	c	d	a	d	strong	a	condpol	c	low				yes
e1215	phan dinh huy	vn	hochiminh	1995	20	uni	male	phand_huy@yahoo.com	salesm	running	somewhat	high	somewhat	seft	g24	g24	none	b	basic			b	b	a	b	b	some	c	newresource	c	low				no
e1216	n.a	vn	hochiminh	1991	24	uni	male	tanduy91tntd@gmail.com	salesm	dropped	somewhat	low	somewhat	seft	g24	g24	none	b	inprocess	finance	saving	b	b	c	c	d	negl	a	newidea	b	med	10	10000	5000	yes
e1217	nguyen thi thanh phuong	vn	quangngai	1993	22	uni	female	nguyenthithanhphuong411@yahoo.com; 01692671172	salesm	dropped	somewhat	low		light	b1224	g24	some	b	inprocess	finance	saving	b	b	c	c	d	strong	a	condpol	c	low				no
e1218	tran thi kim chi	vn	hochiminh	1982	33	uni	female	tranchi27@yahoo.com; 0903850935	admin	notyet	unfav	avg	somewhat	strong	g24	less12	none	b	noneed	product	relfriend	c	c	d	d	d	some	a	newidea	c	med	10	50000		yes
e1220	nguyen thai bao	vn	hochiminh	1985	30	hs	male	nguyenbao0907@gmail.com; 0938339227	pom	running	somewhat	low	somewhat	seft	g24	g24	some	a	basic		investors	b	a	c	d	a	strong	a	newidea	c	certain	50	150000	300000	no
e1221	mai nhat huy	vn	hochiminh	1988	27	hs	male	huy160788@gmail.com; 0902404335	salesm	running	somewhat	avg	high	seft	g24	g24	all	a	good	finance	relfriend	b	b	a	d	a	strong	a	newidea	c	high	4	6000	6000	yes
e1222	huynh tan dai	vn	hochiminh	1989	26	uni	male	huynhdai1189@gmail.com; 0937367684	admin	running	somewhat	avg	somewhat	seft	g24	less12	all	b	inprocess		relfriend	c	c	a	c	a	none	d	newidea	b	med		5000		no
e1223	dang pham nhi ha	vn	hochiminh	1993	22	hs	female	dangphamthiha@gmail.com; 0978629235	salesm	running	fav	avg	somewhat	seft	g24	g24	all	b	inprocess	finance	saving	c	b	c	d	c	some	b	newresource	b	med	100			yes
e1224	cao thanh tam	vn	hochiminh	1991	24	hs	male	caothanhtam.vhmp@gmail.com; 01665628662	salesm	running	somewhat	low	none	seft	less12	g24	none	b	inprocess	finance	relfriend	b	a	b	d	a	strong	a	newresource	c	med	100	100000	500000	yes
e1225	do cong chuan	vn	hochiminh	1991	24	hs	male	congchuan2011@gmail.com; 01673644988	salesm	dropped	somewhat	high	high	strong	g24	g24	some	a	basic	finance	saving	b	b	d	e	c	strong	a	newidea	c	certain	100			yes
e1226	tran thanh binh	vn	hochiminh	1975	40	uni	male	clbgdv@yahoo.com; 0908916721	hmr	dropped	somewhat	avg	somewhat	somewhat	b1224	b1224	some	a	basic	product	relfriend	c	b	b	d	b	strong	a	newresource	c	low	20	50000	50000	yes
e1227	ung doi hoa	vn	hochiminh	1985	30	hs	male	0934074334; facebook: banhbongon	admin	dropped	somewhat	avg	somewhat	seft	g24	b1224	none	b	noneed	finance	saving	c	d	b	d	d	negl	b	newidea	b	med				yes
e1228	truong tuan anh	vn	hochiminh	1993	22	hs	male	nhoevipitc@gmail.com; 0938068085		dropped	unfav	low	somewhat	somewhat	g24	g24	all	b	inprocess		relfriend	c	b	b		d	some	a	newresource	c	med				no
e1229	hoang minh quan	vn	hochiminh	1992	23	uni	male	hoangquan.fs@gmail.com; 01226969550	salesm	dropped	somewhat	low	somewhat	somewhat	b1224	b1224	all	b	basic	finance	relfriend	b	b	b	c	d	strong	a	newidea	c	med	85	20000	10000	yes
e1230	pham minh trang	vn	hochiminh	1992	23	uni	female	minhtrang2092@gmail.com; 0906392980	salesm	dropped	fav	high	high	somewhat	g24	b1224	some	a	inprocess	others	relfriend	b	b	b	f	c	strong	a	newidea	c	med	50	17000	30000	yes
e1231	nguyen van phuc	vn	hochiminh	1985	30	hs	male	0905536354	pom	running	somewhat	avg	somewhat	seft	g24	g24	some	b	basic	finance	relfriend	b	b	a	c	a	strong	d	newresource	c	med				yes
e1232	nguyen tuan tai	vn	hochiminh	1991	24	hs	male	0909703100	salesm	notyet	unfav	high	somewhat	somewhat	g24	g24	some	c	inprocess	finance	investors	c	d	d	f	d	strong	b	newidea	c	med	1	60000000	60000000	yes
e1233	ton phi	vn	hatinh	1993	22	uni	male	tonphi2008@gmail.com; 01644331741	pom	running	unfav	high	somewhat	strong	g24	g24	all	b	inprocess	finance	saving	b	b	b	b	a	some	a	newresource	c	high	200	2000	1500	yes
e1234	pham nguyen kim long	vn	hochiminh	1988	27	grad	male		admin	running	unfav	avg	somewhat	strong	b1224	b1224	all	b	good	relationship	relfriend	b	b	b	c	a	strong	c	newresource	a	med	50	2000	1500	yes
e1235	nguyen quang vinh	vn	hochiminh	1990	25	uni	male	qvinh.arc@gmail.com; 0984271360	pom	dropped	fav	high	high	seft	g24	g24	all	a	basic	finance	saving	b	b	b	b	c	strong	a	newidea	c	certain	50	10000	5000	yes
e1236	nguyen thanh tra	vn	hochiminh	1990	25	uni	male	nttra90@gmail.com; 0972769716	salesm	dropped	fav	high	somewhat	somewhat	g24	b1224	some	a	basic	relationship	relfriend	b	b	b	f	a	strong	a	newresource	c	high	30	5000	700	yes
e1237	nguyen hoang long	vn	hochiminh	1988	27	grad	male	newsmile11011988@yahoo.com.vn; 0909621101	admin	running	somewhat	high	somewhat	light	less12	g24	none	b	good		investors	b	b	a	c	a	some	a	newresource	c	certain	10	5000	10000	no
e1238	huynh an phu	vn	hochiminh	1993	22	hjs	male	huynhanphu@yahoo.com.vn; 01222976007	salesm	dropped	somewhat	avg	somewhat	somewhat	g24	g24	all	a	good	finance	investors	a	a	c	b	c	negl	a	condpol	b	med	2	6000	35000	yes
e1239	le thi cam muong	vn	tayninh	1993	22	hs	female	huynhanphu2@yahoo.com.vn; 01676985399	salesm	running	somewhat	avg	somewhat	somewhat	b1224	g24	some	b	good	finance	saving	c	c	d	f	d	some	b	condpol	c	med	2	20000	15000	yes
e1240	nguyen quang thong	vn	hochiminh	1990	25	uni	male	thongxn@gmail.com; 0986050012	hmr	dropped	unfav	low	somewhat	somewhat	g24	g24	none	b	inprocess	relationship	relfriend	c	b	d	f	d	some	b	newresource		med	5	2000	10000	no
e1241	nguyen quoc anh	vn	hochiminh	1993	22	uni	male	nguyenquocanh.ptk9339@gmail.com; 01655943143	none	notyet	unfav	avg	high	seft	b1224	g24	none	b	inprocess			c	c	d	d	e	strong	a	newresource	c	med				no
e1243	ngo thi minh thu	vn	hochiminh	1985	30	hs	female	thutruc01012001@yahoo.com	admin	notyet		low	high	strong	g24	b1224	none	a	inprocess	finance	gov	b	b	c	c	a	strong	a	newresource	c	high	30	20000	25000	no
e1244	nguyen thi ngoc tram	vn	hochiminh	1987	28	hs	female	cobetocdai2307@yahoo.com	admin	notyet	unfav	avg	high	strong	g24	b1224	none	a	noneed	finance	gov	d	c	b	d	d	strong	a	newidea	c	med	20	12000	15000	yes
e1245	le thi dao	vn	hochiminh	1989	26	uni	female	lethidao892007@gmail.com; 0986899339	admin	dropped	unfav	avg	none	light	g24	g24	none	b	inprocess	relationship	saving	c	c	d	e	d	some	a	newresource	c	low	70	100000	50000	yes
e1246	truong van nhat	vn	namdinh	1985	30	hs	male	nhattruongkxd@gmail.com; 0929282886	pom	notyet	unfav	avg	somewhat	somewhat	g24	g24	none	b	basic	relationship	investors	c	c	c	d	a	strong	a	newresource	c	certain				yes
e1247	huynh to linh	vn	hochiminh	1992	23	hs	female	emilyhuynh92@gmail.com; 0936198623	pom	notyet	unfav	avg		light	g24	g24	none	b	inprocess	finance	investors	b	b	d	b	b	strong	b	condpol	c	med				no
e1248	nguyen ngoc thuy van	vn	hochiminh	1985	30	hs	female	thuyvan280679@gmail.com; 0909239876	salesm	running	somewhat	avg	somewhat	seft	g24	g24	none	b	inprocess	relationship	saving	b	b	c	e	a	some	b	condpol	c	med				yes
e1249	nguyen hoang ngoc	vn	hochiminh	1987	28	hs	male	lamgiaphuc2000@gmail.com; 0902300750	salesm	dropped	unfav	high		seft	g24	g24	none	a	inprocess	finance	relfriend	c	c	b	a	d	some	b	newresource	c	med	8	12000	8000	no
e1250	tran hoang vu	vn	hochiminh	1983	32	hs	male	vutran_2002@yahoo.com.vn	finance	dropped	somewhat	avg	none	light	b1224	b1224	none	c	noneed	finance	relfriend	c	c	b	d	d	none	a	newresource	c	med	3			yes
e1251	phung van canh	vn	hochiminh	1996	19	uni	male	n.a	pom	running	somewhat	avg	somewhat	somewhat	less12	g24	some	a	basic	finance	relfriend	b	b	a	c	a	strong	a	condpol	c	med				yes
e1252	nguyen trung tu	vn	hochiminh	1990	25	uni	male	n.a	finance	dropped	somewhat	low	none	strong	g24	less12	none	b	basic	product	relfriend	c	b	b	b	c	strong	a	condpol	c	med				yes
e1253	ho thien thanh	vn	hochiminh	1990	25	uni	female	candyayumy@gmail.com; 01264094746	admin	dropped	somewhat	low	somewhat	light	b1224	less12	some	c	noneed	relationship	relfriend	c	c	b	e	d	negl	a	newresource	c	med				yes
e1254	nguyen thuy ngoc anh	vn	hochiminh	1990	25	grad	female	anhffb@gmail.com	finance	notyet	somewhat	low	somewhat	strong	g24	g24	none	b	basic	finance	relfriend	d	d	d	d	e	strong	d	condpol	b	med				yes
e1255	nguyen ngoc minh trang	vn	hochiminh	1991	24	hs	female	lovelylovebear@yahoo.com; 01213655890	hmr	notyet	unfav	low	somewhat	strong	g24	g24	some	b	inprocess	relationship	gov	b	c	c	d		some	c	condpol	c	low				no
e1256	truong thanh binh	vn	binhduong	1996	19	hs	male	binhbossdian@yahoo.com.vn; 01656128140	finance	dropped	somewhat	avg	somewhat	seft	g24	b1224	none	b	inprocess	mgt	saving	c	a	d	d	e	strong		newidea	c	low	150	5000	700	no
e1257	nguyen kim thang	vn	hochiminh	1996	19	uni	male	kimthang@gmail.com; 0937903646	none	notyet	somewhat	low		strong	g24	g24	none	c	inprocess		relfriend			d	b	e	strong	a	newresource	c	med				no
e1258	nguyen hoang phong	vn	hochiminh	1986	29	uni	male	tienphong75@yahoo.com	hmr	dropped	somewhat	high	somewhat	strong	g24	b1224	some	a	basic	mgt	relfriend	b	b	b	d	d	strong	c	newresource		med				no
e1259	tran ba nhat huy	vn	hochiminh	1993	22	n.a	male	nhathuy2203@yahoo.com; 01692361609	finance	notyet	somewhat	high	none	somewhat	b1224	g24	some	b	good	product	saving	d	c	b	b	d	strong	b	newidea	c	med				yes
e1260	nguyen thi thu hang	vn	hochiminh	1996	19	hs	female	cogaibenho1205@gmail.com; 01686152352	hmr	dropped	somewhat	low	somewhat	strong	g24	less12	some	a	inprocess	finance	gov	b	a	b	d	d	strong	c	newresource	b	med	10	100000	10000	yes
e1261	kieu hoang yen	vn	hochiminh	1996	19	hs	female	kieuhoangyen0412@gmail.com; 01632286777	hmr	dropped	unfav	high	somewhat	strong	g24	g24	none	b	inprocess	relationship	gov	c	c	c	f	d	strong	b	newresource	c	med	500	500000000	1000000000	yes
e1262	vo tien nam	vn	hochiminh	1977	38	uni	male	votiennam@yahoo.com; 38973436	pom	dropped	fav	low	none	seft	b1224	b1224	none	b	inprocess	finance	relfriend	c	b	a	a	c	strong	a	newresource	c	med	12	120000	150000	yes
e1263	huynh truong han	vn	hochiminh	1990	25	hs	male	victim77777@gmail.com; 01212110057	salesm	running	somewhat		high	seft	b1224	g24	none	b	basic		investors		b	b		a	strong	a	newidea	c	med	10	2000	100	no
e1264	nguyen thanh duc huy	vn	hochiminh	1992	23	hs	male	duchuy71192@gmail.com; 0943466233	none	notyet	somewhat	low	high	seft	g24	g24	none	b	inprocess	relationship	relfriend	c	c	d	d	d	strong	a	condpol	c	med				yes
e1265	trac huu dat	vn	hochiminh	1955	60	hjs	male	huudat08@gmail.com; 01264869334	hmr	dropped	somewhat	high	somewhat	somewhat	g24	g24	all	a			gov	a	a		b		strong	a	newresource	c		1000000		10000000	no
e1266	tran thi xuan huong	vn	hochiminh	1988	27	hs	female	xuanhuongtdg@yahoo.com; 01264681246	pom	notyet	somewhat	avg	somewhat	somewhat	g24	g24	none	b	noneed	mgt	saving	b	b	c	d	d	negl	a	condpol	c	med				yes
e1267	tran thi hoa mai	vn	hochiminh	1994	21	hs	female	maitth12404a@st.uel.edu.vn; 01224048056	finance	dropped	somewhat	avg	somewhat	somewhat	less12	less12	all	b	inprocess	finance	saving	b	b	b	c	d	strong	a	newresource	c	med				yes
e1268	nguyen thi thu ngan	vn	hochiminh	1985	30	uni	female	blueseasound@gmail.com; 01677233713	finance	notyet	unfav	low	somewhat	somewhat	b1224	g24	none	b	inprocess			c	c	c		d	some	a	condpol	b	med				no
e1269	dinh ngoc van	vn	hochiminh	1984	31	hs	female	0902353522	admin	notyet	unfav	low	somewhat	somewhat	g24	g24	some	b	inprocess	finance	relfriend	c	b	b	b	d	some		condpol	c	med				no
e1270	pham xuan hung	vn	hochiminh	1984	31	uni	male	nnscare@gmail.com; 0907120102	pom	dropped	somewhat	avg	somewhat	strong	g24	g24	all	a	basic	relationship	investors	d	b	b	c	c	some	a	condpol	c	high				yes
e1271	nguyen huu tuan	vn	hochiminh	1983	32	uni	male	huutuan1502@gmail.com; 0908805683		dropped	somewhat	avg	somewhat	somewhat	g24	g24	none	b	inprocess	finance	investors	b	c	d		d	some	a			med	100	20000		no
e1272	do kien trung	vn	hochiminh	1984	31	grad	male		admin	dropped	somewhat	high	high	strong	g24	less12	some	a	good	finance	relfriend	b	a	b	d	d	strong	a	newresource	c	med	20		10000	yes
e1273	do thi phuong	vn	thanhhoa	1994	21	uni	female	dophuong.94@gmail.com; 0962385998	salesm	dropped	somewhat	low	somewhat	light	g24	g24	some	b	inprocess	finance	investors	c	c	d	c	d	some	a	newresource	c	low				yes
e1274	bui van luan	vn	haiphong	1994	21	hs	male	builuan.hvnh@gmail.com; 01236894444	none		unfav	low	somewhat	somewhat	b1224	g24	some	b	basic	relationship	relfriend	b	b	d	b	b	some	b	newresource	b	certain				no
e1275	nguyen thi ngoc anh	vn	hanoi	1994	21	uni	female	anhnn.bsc@gmail.com	pom	dropped	somewhat	low	high	seft	g24	g24	none	b	inprocess	relationship	relfriend	b	c	b	d	d	strong	a	newidea	b	med				yes
e1276	nguyen quang vinh	vn	hanoi	1993	22	uni	female		salesm	notyet	somewhat	high	somewhat	somewhat	less12	g24	none	c	inprocess	relationship	investors	c	c	d	e	e	some	d	newresource	b	low	100	10000	20000	yes
e1277	huynh van khai	vn	hanoi	1993	22	hs	male	huynhvankhaihvnh@gmail.com; facebook: facebook.com\vankhai.0801	pom	dropped	somewhat	high	somewhat	seft	b1224	b1224	some	b	good	finance	saving	a	a	b	a	c	some	a	condpol	b	high	30	50000	10000	yes
e1278	nguyen vu trung hieu	vn	hungyen	1993	22	hs	male	trunghieunvth@gmail.com	none	notyet	somewhat	avg		somewhat	g24	g24	some	b	inprocess	finance	saving	c	c	d	c	d	strong	a	condpol	b	low				no
e1279	ho phuong chi	vn	hanoi	1993	22	uni	female	hophuongchi93@gmail.com; 01249848865	pom	dropped	somewhat	low	none	somewhat	b1224	b1224	some	b	noneed	finance	saving	c	b	b	d	d	negl	a	condpol		med	20	30000	10000	no
e1280	dam khanh phuong	vn	hanoi	1993	22	uni	female	dkphuong15@gmail.com; 0944151193	salesm	dropped	unfav	low	somewhat	somewhat	g24	less12	none	b	noneed	relationship	relfriend	b	b	b	d	d	some	a	newresource	b	med	10	1000	500	yes
e1281	dao duc anh	vn	hanoi	1994	21	uni	male	anhdd.bsc@gmail.com; 0978721617	salesm	dropped	somewhat	avg	high	strong	b1224	b1224	some	c	inprocess	product	relfriend	c	c	b	d	d	negl	a	newidea	c	low				yes
e1282	duong quang minh	vn	haiphong	1993	22	hs	male	n.a	hmr	dropped	somewhat	avg	somewhat	seft	g24	less12	some	b	basic	relationship	saving	b	b	b	f	a	strong	a	condpol	b	low		1500	500	yes
e1283	tran thi giau	vn	hochiminh	1993	22	uni	female	giautran12u@gmail.com; 0974132284	none	dropped	somewhat	high	high	seft	g24	g24	none	a	inprocess		none	b	b	c		d	some	a	newresource	a	low				no
e1284	nguyen thi huong	vn	hochiminh	1987	28	grad	female	nthuong1012@yahoo.com; 0976818780	pom	notyet	somewhat	high	somewhat	somewhat	less12	g24	none	b	inprocess	finance	relfriend	c	b	b	b	d	strong	a	condpol	c	med				yes
e1285	pho hoang huong	vn	hochiminh	1986	29	grad	male	phoanghuong86@gmail.com; 0903862220	pom	running	fav	high	somewhat	strong	less12	less12	all	b	basic	product	relfriend	b	b	a	f	c	strong	a	newresource	c	med	5	20000	100000	yes
e1286	dang huu son	vn	hochiminh	1991	24	uni	male	huuson9x@gmail.com; 0933563599	salesm	running	somewhat	high	somewhat	light	g24	g24	none	b	inprocess		relfriend	b	a	b	c	b	strong	a	condpol	c	high	50	10000	60000	no
e1287	tran trung hieu	vn	hochiminh	1991	24	uni	male	hieu.tran@soranik.com; 0944342407	finance	running	somewhat	low	somewhat	seft	b1224	b1224	some	b	good		saving	a	b	a	b	a	some	a	newidea	c	med	5	30000	6000	no
e1288	vo van phuoc	vn	quangnam	1995	20	uni	male	vovanphuoc995@yahoo.com; skype: vovanphuoc995	admin	dropped	somewhat	high	high		g24	g24	none	a	inprocess			a	a			b	strong	a	newidea	c					no
e1289	vo tong khue	vn	hochiminh	1990	25	uni	male	votongkhue@gmail.com; 0938773452	salesm	running	somewhat	avg	high	seft	g24	g24	all	b	basic	mgt		b	a	a		a	strong			c	high	75	1500	5000	no
e1290	hoang anh tuan	vn	hanoi	1988	27	uni	male	tuanerror@gmail.com; 0904082507		dropped	fav	avg	high	seft	g24	g24	none	b	basic	others	none	a	b	b		b	strong		newresource	c		489	100000	0	no
e1291	nguyen thanh quoc	vn	binhduong	1977	38	uni	male	xdquoc@yahoo.com	pom	dropped	somewhat	high	somewhat	light			none	b	inprocess	relationship	none	c	c	d		d	some	a	newidea	c	med				no
e1292	tran bao duy	vn	hochiminh	1982	33	uni	male	baoduy@vht.com.vn; 0908964954	pom	running	somewhat	low	somewhat	somewhat	g24	g24	all	b	basic	finance	relfriend	b	b	a	b	a	strong	a	newresource	c	med	50	1000000	500000	yes
e1293	phan thuy nhan ai	vn	hochiminh	1994	21	uni	female	phanthuynhanai@gmail.com; 0905361695	admin	dropped	somewhat	low	somewhat	light	b1224	b1224	none	c	basic		relfriend	b	b	b	b	c	strong	a	newresource	c	med				no
e1294	huynh huu tai	vn	hochiminh	1983	32	uni	male	huutaivn@gmail.com; 0908967749	pom	running	somewhat	high	high	light	b1224	less12	all	a	basic		saving	b	b	c		a	strong	a	newresource	c	med	5	1000	3000	no
e1295	hoang thanh viet	vn	hochiminh	1983	32	grad	male	thanhviethoang@yahoo.com	finance	dropped	somewhat	low	none	light	b1224	b1224	none		basic	product	saving	b	b	b	a	d	some	a	newidea	b	med	0	2000	5000	no
e1296	le dung quan	vn	hochiminh	1983	32	uni	male	1@vipvhc.com; 0993999789	pom	notyet	fav	high	high	seft	g24		none	c	inprocess		none	c	c	d		c		a		c	high	1000	1	100000	no
e1297	nguyen phuong linh	vn	hochiminh	1994	21	uni	female	phuonglinh7194@gmail.com	admin	notyet	fav	high	high	somewhat	g24	g24	all	a	good	relationship	relfriend	a	b	c	a	b	strong	a	newresource	b		10000	100000000	1000000000	no
e1298	nguyen triet lam	vn	hochiminh	1992	23	uni	male	trietlam1905@gmail.com	admin	notyet	fav	high	none	seft	b1224	b1224	all	b	noneed	technical	investors	b	b	b	b	d	negl	c	never	a	low	50	100000	1000000	yes
e1299	huynh quy thinh	vn	hochiminh	1980	35	uni	male	thinh@e.office.vn; 0933309098		running	somewhat	high	somewhat		g24	g24	some	b	basic		saving	a	a	b	a										no
e1300	dinh tien vu	vn	hochiminh	1991	24	grad	female	vulieumang@gmail.com; 0986595475	pom	dropped	somewhat	high	somewhat	somewhat	g24	g24	all	b	inprocess		saving	b	b	d		d	some	a	newidea	c	low		100	1000	no
e1301	vu thuy vy	vn	hochiminh	1981	34	grad	female	vuthuyvy@yahoo.com; 0918330852	finance	dropped	somewhat	high	somewhat	light	b1224	b1224	all	b		others	investors	b	b	c	d	d	strong			c	high				no
e1302	le hoang van	vn	hochiminh	1987	28	uni	male	van.le@leapess.vn; 0985145521		running	somewhat	low	none	seft	g24	g24	all	b	inprocess	finance		a	a	b	c	a	strong	a	newresource	c	high	60	500000	100000	no
e1303	nguyen yen nhi	vn	hochiminh	1985	30	uni	female	yen.nhi.nguyen.vn@gmail.com	pom	running	somewhat	low	somewhat	somewhat	g24	g24	some	a	basic		saving	b	a	a		a	strong	a		c	certain				no
e1304	nguyen hoang anh	vn	hochiminh	1985	30	uni	male	upupmevn@gmail.com; 0982123620		running	fav	high	high	somewhat	b1224	b1224	none	b	inprocess	technical	saving	b	b	c	c	a	strong	a	newresource	c	med				no
e1305	tran anh tuyen	vn	hochiminh	1992	23	uni	male	beginnersmind01@gmail.com; facebook: fb.com/beginnersmind01	hmr	dropped	somewhat	low	somewhat		g24	g24	all	a	basic	finance		b	b	d		d	strong	a	newidea	c	low				no
e1306	tran anh tien	vn	hochiminh	1995	20	uni	male	thewinner9x@gmail.com; 01222580493	none	notyet	somewhat	high	somewhat	somewhat	less12	less12	all	c	noneed	relationship	relfriend	a	a	b	d	c	strong	a	condpol	c	low				yes
e1307	mai tran	vn	hochiminh	1987	28	uni	female	mai@chomp.vn; 0914644077	salesm	running	unfav	high	high	seft	g24	g24	some	b	basic			b	b	d		a	strong	a	newidea	c	med	20	1000000	200000	no
e1308	pham hong nhung	vn	hochiminh	1987	28	uni	female	hongnhung2010@gmail.com; 0907853937	salesm	dropped	fav	low	somewhat	seft	g24	g24	all	b	inprocess		investors	b	b	d	c	d	strong	a	newidea	c	certain	200	1000000		no
e1309	phan nhat minh	vn	hochiminh	1990	25	uni	male	minhpara@gmail.com; 0902200790	admin	dropped	unfav	low	high	seft	g24	less12	some	b	noneed	technical		a	a	d		d	none	a	newidea	c	low	10			no
e1310	trinh tuan	vn	hochiminh	1984	31	uni	male	tuan@babyme.vn; 0985581043	pom	running	somewhat	low	high	seft	g24	g24	some	b	basic	finance	investors	a	a	c	b	a	some	d	newresource	c	low				yes
e1311	le xuan trung	vn	hochiminh	1989	26	uni	male	dongahaokhi@gmail.com; 0982728544		running	somewhat	avg	somewhat	light	g24	g24	some	a	basic	product	saving	b	c	c	f	d	negl	c	newresource	c	certain	10	10000		no
e1312	do manh tien	vn	hochiminh	1989	26	uni	male	domanhtien2011@gmail.com	admin	dropped	fav	high	high	seft	g24	g24	some	a	noneed	technical	relfriend	a	a	b	f	b	strong	d	newidea	c	certain	100	100000	2000000	yes
e1313	mai thuy nhan	vn	hochiminh	1981	34	grad	male	nhanthuymai@gmail.com; 0919500268	pom	running	fav	high	somewhat	seft	b1224	b1224	all	a	good	mgt	saving	a	a	b		b	strong	a	newresource	c	med	20	20000	25000	no
e1314	tran duc khiem	vn	hochiminh	1987	28	hs	male	khiem@live.com; 0985657373	salesm	dropped	somewhat	high	high	seft	g24	g24	all	b	good		investors	b	b	d		c	some		newidea	c					no
e1315	luu minh tan	vn	hochiminh	1992	23	grad	male	luuminhtan123@gmail.com	hmr	running	somewhat	high	somewhat	seft	b1224	g24	all	a	good			b	b	b		a	strong	a	newresource	c	med	30			no
e1316	nguyen chi thang	vn	cantho	1971	44	grad	male	ncthang@tdu.edu.vn; 0919020685	pom	running	somewhat	high	somewhat	somewhat	g24	g24	none	a	good		relfriend	a	b	c		a	strong	a		b	med		150		no
e1317	le hoang	vn	cantho	1986	29	grad	male	hoald@yahoo.com	hmr	notyet	unfav	low	somewhat	somewhat	b1224	b1224	none		good	mgt	gov	d	c	b	b	e	none	d	condpol	b	med				no
e1318	le bao toan	vn	cantho	1973	42	uni	male	lebaotoanmpc@gmail.com		dropped	somewhat	high	somewhat	somewhat	less12	less12	some	a	basic		saving	c	c	c	c	c	some	a	condpol	b	med	20	50000	25000	no
e1319	ly quoc vinh	vn	cantho	1978	37	uni	male	lqvinh2005@gmail.com; 0908139360	pom	notyet	unfav	low	none	light	less12	less12	none	c	noneed	relationship	saving	c	b	b	e	c	strong	a	newresource	a	med	10	50000	5000	yes
e1320	nguyen ngoc tu	vn	cantho	1982	33	uni	female	tunnvms@gmail.com	finance	dropped	unfav	avg	somewhat	seft	g24	g24	none	b	inprocess	relationship	saving	c	b	d	d	d	some	a	newidea	c	high	300	100000	300000	yes
e1321	duong the hao	vn	camau	1981	34	uni	male	hao0918669058@gmail.com; 0918669058	finance	dropped	somewhat	avg	somewhat	somewhat	g24	g24	none	b	inprocess			b	b	c		d	strong	a	newresource	c	med	100	50000	30000	no
e1322	nguyen thi lua	vn	cantho	1986	29	uni	female	0988697925	finance	dropped	somewhat	low	somewhat	strong	b1224	less12	none	b	basic	others	saving	c	d	c		d	strong	a	condpol	b	med				no
e1323	nguyen thanh nhan	vn	dongthap	1989	26	uni	male	nguyennhan2606@gmail.com	salesm	dropped	somewhat	avg	somewhat	somewhat	less12	g24	none	b	basic		relfriend	c	b	b		d	some	c	newidea	b	med	50	100000	400000	no
e1324	le duy dan phuong	vn	cantho	1989	26	uni	female	0907353449	finance	notyet	unfav	high	high	strong	g24	g24	none	b	noneed	relationship	relfriend	d	d	d	a	e	some	d	condpol	c	low				yes
e1325	huynh tien my	vn	cantho	1989	26	uni	male	tienmy.huynh@gmail.com	salesm	running	unfav	avg	somewhat	somewhat	b1224	g24	none	b	basic	finance	relfriend	c	c	b	d	d	some	a	newresource	c	med	200	10000	20000	yes
e1326	thi my thu	vn	kiengiang	1989	26	uni	female	mythu1909@gmail.com; 0933019506	admin	dropped	fav	high	high	strong	g24	g24	none	b	inprocess	others	relfriend	c	b	b		e	some	d	condpol	b	certain	100	50	100	no
e1327	vo thi y	vn	cantho	1986	29	grad	female	yincantho@gmail.com; 0969196596	salesm	running	somewhat	low	somewhat	somewhat	b1224	b1224	none	b								a	some	c	newidea	c	med				no
e1328	phan thanh kiem	vn	cantho	1988	27	uni	male	ptkiem88@yahoo.com; 0919717908	pom	running	somewhat	high	high	somewhat	g24	g24	all	b	good	mgt	saving	a	c	c	c	b	some	b	newidea	b	low	50	1000	150	yes
e1329	le tu phuong	vn	cantho	1978	37	uni	male	ltpvatc@yahoo.com	finance	notyet	unfav	low	high	somewhat	g24	b1224	none	c	basic			c	b	b			some	b	newresource	b	low		20000		no
e1330	tran mong ngoc	vn	cantho	1979	36	grad	female	ngrc.casuco@gmail.com; 0963299799	finance	running	somewhat	high	somewhat	seft	less12	g24	none	b	inprocess	finance	relfriend	b	c	a	d	b	some	a	condpol	c	certain	50	3000	5000	yes
e1331	man thanh tung	vn	cantho	1972	43	grad	male	tungdltpct@gmail.com; 0918379377	pom	dropped	somewhat	avg	none	seft	b1224	less12	none	b	basic	finance		b	b	c		c	strong	a	newidea	c	certain	20	100000		no
e1332	huynh ngu dang khoa	vn	cantho	1978	37	uni	male	0933662263	pom	dropped	somewhat	low	none	somewhat	b1224	less12	some	b	noneed	mgt	saving	c	c	a	d	d	some	c	condpol	c	high	50	3000	50000	yes
e1333	tran van tan	vn	cantho	1980	35	grad	male	0918111700	finance	dropped	somewhat	avg	somewhat	somewhat	g24	g24	none	b	inprocess	product	investors	c	c	d	d	d	negl	c	condpol	c	high	20	900	50000	yes
e1334	nguyen minh hieu	vn	cantho	1979	36	grad	male	hieudtds@yahoo.com	hmr	notyet	unfav	avg	somewhat	light	g24	g24	none	b	inprocess	finance	saving	c	c	d	d	c	some	c	newresource	b	certain	50	10000	5000	yes
e1335	cao van duyet	vn	cantho	1968	47	grad	male	caovanduyet@gmail.com; 0903981369	pom	running	somewhat	avg	somewhat	somewhat	b1224	less12	some	b	basic	product	investors	b	b	c	c	d	strong	a	newidea	c	med	20	200000	800000	yes
e1336	dang huy hoang	vn	cantho	1984	31	uni	male	dhhoang@tdu.edu.vn; 0939984984	hmr	running	fav	low	somewhat	somewhat	g24	g24	some	a	good	finance	relfriend	a	b	b	c	c	some	a	newresource	b	high	20	1000	500	yes
e1337	ngo phuong nam	vn	cantho	1976	39	grad	male	ngophuong_nam@yahoo.com.vn	admin	running	somewhat	avg	somewhat	light	g24	g24	all	a	inprocess	finance	investors	c	c	b		a	strong	d	newresource	c	med				no
e1338	duong thanh huan	vn	soctrang	1982	33	grad	male	skype: thanhhuan-hgf; 0944343464	pom	running	somewhat	avg	none	strong	g24	g24	none	a	good	finance	saving	b	b	a	f	d	strong	a	condpol	c	certain	100	100000	50000	yes
e1339	ta thi ngoc thao	vn	baclieu	1981	34	grad	male	0919966344	finance	running	fav	high	somewhat	strong	g24	g24	some	a	inprocess	finance	relfriend	b	b	d	e	d	some	b	newresource	b	certain	50	10000	30000	yes
e1340	do minh duc	vn	cantho	1982	33	grad	male		finance	notyet	fav	high	somewhat	light	b1224	less12	all	a	inprocess	finance	saving	b	b	b	c	d	negl	c	newidea	c	med	4	10000	30000	yes
e1342	nguyen van ba	vn	cantho	1947	68	grad	male	nguyenvanba84@gmail.com; 0913107047	pom	running	somewhat	high	high	somewhat	g24		none	a	basic	relationship	saving	a	b	a	b	a	strong	b	newresource	c	med	20	55000	20000	no
e1343	ngo thi bich hanh	vn	dongthap	1989	26	hs	female	bichhanh010188@gmail.com; 01683078804	salesm	dropped	somewhat	low	somewhat	somewhat	less12	less12	none	c	noneed	relationship	saving	b	b	a	c	e	none	b	never	b	low		500	40	yes
e1344	lam thi my dung	vn	cantho	1989	26	grad	female	mydungtimviec@yahoo.com	pom	notyet	somewhat	high	somewhat	strong	g24	g24	none	b	inprocess		relfriend	c	b	c		c	strong	a		c	med	50	1000	500	no
e1345	doan viet tan	vn	cantho	1983	32	grad	male		pom	dropped	somewhat	high	high	strong	g24	g24	none	a	good			c	b	c		c	strong	a	condpol	c	med	100	2000	1000	no
e1346	nguyen minh phuong	vn	cantho	1980	35	uni	male	nmphuong2309@yahoo.com; 0939986979	pom	dropped	somewhat	avg	somewhat	somewhat	b1224	less12	some	a	basic			b	b	c		d	negl	a		b	med	10			no
e1347	le trung viet	vn	cantho	1980	35	n.a	male	n.a	none	running	somewhat	avg	somewhat	light	g24	less12	none	b	basic	product	relfriend	c	b	c	b	d	none	a	newresource	a	med				yes
e1348	mai thi hong loan	vn	cantho	1985	30	grad	female	maihongloan@gmail.com; 0909575999	finance	dropped	somewhat	low	none	light	g24	g24	none	c	inprocess	product	saving	d	d	a	b	d	some	b	condpol	b	med				yes
e1349	luong hong dinh	vn	baclieu	1982	33	uni	male	luongdinh77@gmail.com	finance	dropped	unfav	avg	somewhat	strong	less12	b1224	some	a	basic	relationship	gov	b	c	a	b	d	strong	b	condpol	b	high	2000	1000000	500000	yes
e1350	nguyen thuy phuong	vn	hochiminh	1983	32	grad	female	phuongltd@yahoo.com	hmr	notyet	somewhat	avg	none	somewhat	b1224	g24	all	b	noneed	product	investors	b	c	b	b	b	some	b	condpol	b	med	13	15000		yes
e1351	nguyen thi hong nhung	vn	cantho	1987	28	hs	female	yf2b99@gmail.com; 0907765345	admin	notyet	unfav	low	none	somewhat	g24	g24	none	b	inprocess	relationship	saving	c	c	d	a	d	some	a	newidea	c	high	100	10000	50000	yes
e1352	dang thi muoi	vn	hochiminh	1978	37	uni	female	muoi@yahoo.com	pom	dropped	somewhat	avg	somewhat	somewhat	g24	g24	none	b	good	product	investors	b	b	b	f	c	some	b	newresource	b	med		50000		yes
e1353	nguyen gia binh	vn	cantho	1976	39	uni	female	giabinhct11@gmail.com; 0917359123	finance																	d	strong	a	condpol	b	high	30	200000	300000	no
e1354	nguyen thi xuan dao	vn	angiang	1975	40	uni	female	nxdao2005@yahoo.com; 0763841922	finance	notyet	somewhat	low	somewhat	somewhat	g24	g24	none	b	inprocess	relationship	saving	c	c	d	f	d	negl	b	newresource	c	low	50	50000	100000	yes
e1355	lam bao duy	vn	angiang	1988	27	grad	male	hellboy_0209@yahoo.com; 0939493299	admin	running	somewhat	avg	none	strong	g24	less12	none	b	inprocess	mgt	relfriend	c	c	a	b	d	strong	b	newidea	a	med		7500	3000	yes
e1356	duong nguyen binh	vn	cantho	1983	32	uni	male	binhdn1983@gmail.com	pom	notyet	somewhat	avg	somewhat	seft	b1224	less12	none	b	noneed		relfriend	c	c	c	d	d	some	c	condpol	c	low	300	1000	100000	no
e1357	le thi thanh giang	vn	cantho	1980	35	grad	female	0939040666		dropped	somewhat	avg	somewhat	somewhat			none	b	inprocess	finance	saving	c	d			e					med				no
e1358	phan tuan kiet	vn	cantho	1983	32	uni	male	0906944918; facebook: phuongdy768@gmail.com	pom	dropped	somewhat	high	somewhat	somewhat	b1224	b1224	all	c	inprocess	finance	relfriend	b	b	c	c	d	negl	b	newresource	c	med				yes
e1359	tran thi diem phuong	vn	cantho	1985	30	uni	female	0907782172	finance	running	somewhat	low	somewhat	strong	g24	g24	none	c	basic	finance	relfriend	c	b	c	a	d	some	b	newresource	b	med				yes
e1360	vo thanh quang	vn	soctrang	1983	32	n.a	male	n.a	finance	running	unfav	avg	somewhat	seft	g24	g24	some	b	good	others	relfriend	b	b	a	b	e	none	a	never	b	med				yes
e1361	tran cao thang	vn	cantho	1986	29	grad	male	thangk48cantho@gmail.com; 0939004001	admin	notyet	unfav	low	somewhat	strong	g24	g24	none	b	inprocess	finance	relfriend	c	c	d	b	d	strong	c	newidea	c					no
e1362	tran minh sang	vn	cantho	1974	41	uni	male	sangminhtran74@gmail.com; 0903118143	finance	running	somewhat	avg	somewhat	somewhat	g24	g24	some	b	inprocess	finance	relfriend	b	b	c	d	d	some	c	newresource	c	high	200	100000000	10000000	yes
e1363	dao thi huynh nhu	vn	angiang	1995	20	uni	female		admin	running	somewhat	high	high	somewhat	g24	g24	all	a	good	product	relfriend	a	b	b	c	d	some	b	newresource	b	high	9000	100000	1000000	yes
e1364	pham phuong lam	vn	kiengiang	1995	20	uni	female		admin	running	somewhat	high	high	somewhat	g24	g24	all	a	good	product	relfriend	a	b	b	c	d	some	b	newresource	c	high	899	100000	1000000	yes
e1365	tran thi bao quynh	vn	kiengiang	1996	19	uni	female	01219561188	admin	notyet	fav	high	high	seft	g24	g24	none	a	good	finance	relfriend	a	b	c	a	a	strong	a	newresource	b	low	5	10000	100000	yes
e1366	nguyen trieu anh	vn	camau	1996	19	uni	female	katori_guen@yahoo.com; 0947511780	none	notyet	somewhat	high	somewhat	somewhat	g24	g24	none	b	inprocess	relationship	relfriend	c	b	d	f	d	some	a	newresource	b	med		200	8000	yes
e1367	cao phuong ven	vn	camau	1994	21	n.a	female	n.a	admin	dropped	fav	high	somewhat	somewhat	g24	g24	none	b	basic	relationship	relfriend	c	b	c	d	b	some	b	newresource	b	med		100	4000	yes
e1368	tran bao tran	vn	camau	1995	20	uni	female	baotran42@gmail.com; 0913818516	finance	running	somewhat	avg	somewhat	seft	g24	g24	some	b	basic	finance	relfriend	c	a	c	d	d	strong	a	newresource	c	certain	200	12000	15000	yes
e1369	phan minh cuong	vn	haugiang	1992	23	uni	male	phanminhcuong2@gmail.com	admin	dropped	somewhat	high	somewhat	somewhat	g24	g24	none	b	basic	product	investors	a	a	c	e	b	strong	b	condpol	c	med	5000000	25000000	5000000	yes
e1370	nguyen hoang dong	vn	soctrang	1991	24	uni	male	nguyenhoangdong497@gmail.com	hmr	notyet	unfav	avg	somewhat	strong	g24	g24	none	b	inprocess	finance	none	c	d	b	d	e	negl	a	condpol	b	med	1000	20000	50000	yes
e1371	nguyen thi cam thi	vn	kiengiang	1995	20	uni	female	camthi120595@gmail.com; 01698981203		dropped	unfav	high	high	strong	b1224	b1224	all	a	inprocess	finance	relfriend	b	b	b	c	d	strong	b	newresource	b	high	20	5000	10000	no
e1372	phan kim ngoc	vn	cantho	1994	21	uni	female	n.a	salesm	running	somewhat	high	somewhat	somewhat	g24	g24	some	b	basic	relationship	relfriend	b	c	c	d	b	strong	a	newresource	c	med		5000		yes
e1373	nguyen thi anh tuyet	vn	soctrang	1995	20	uni	female	nguyenthianhtuyet.qtkd@gmail.com; 01697859396	hmr	dropped	somewhat	high	high	somewhat	g24	g24	some	b	inprocess			b	c	b		c	strong	a	condpol	c	low	50000	50000	5000	no
e1374	doan thanh huy	vn	cantho	1993	22	uni	male	doanhuyltt@gmail.com; 0949304435	salesm	dropped	somewhat	avg	somewhat	seft	g24	g24	all	a	inprocess	product	saving	b	b	b	a	d	strong	a	newidea	b	med	200	50000	50000	yes
e1375	vo van phan	vn	haugiang	1992	23	uni	male	mattrangkhuyetktvp@gmail.com	salesm	running	somewhat	avg	somewhat	strong	b1224	b1224	some	b	basic	finance	investors	c	b	c	a	b	some	a	condpol	b	med	1000	10000	2000	yes
e1376	vo nguyen thi kieu anh	vn	dongthap	1994	21	uni	female	kieuoanh1994@gmail.com; 01203463159	salesm	running	somewhat	high	high	somewhat	b1224	g24	none	b	basic	finance	relfriend	b	a	b	c	c	some	b	newresource	c	med		100000	1000000	yes
e1377	ngo van tuan	vn	travinh	1996	19	uni	male	0949857580; facebook: tuan ngo							g24	g24																			no
e1378	vuong dat thanh	vn	cantho	1996	19	uni	male	0975827408; facebook: thanh vuong	salesm	running	somewhat	high	high	somewhat	g24	less12	none	b	inprocess	relationship	relfriend	b	c	a	d										no
e1379	nguyen hong ngoc	vn	cantho	1995	20	uni	female	tuckydang@gmail.com; 01649420780	none	dropped	somewhat	high	somewhat	seft	g24	b1224	some	a	inprocess	finance	relfriend	c	b	c		d	some	b	condpol	b	med				no
e1380	quach hong diem	vn	camau	1995	20	uni	female	n.a	admin	running	somewhat	high	high	seft	g24	g24	none	b	inprocess	relationship	relfriend	b	a	c	d	a	some		newresource	b	med		2000	10000	no
e1381	nguyen thi tran phuong nghi	vn	rachgia	1995	20	uni	female	01252102112	admin	dropped	unfav	high	somewhat	somewhat	g24	g24	none	b	inprocess	finance	saving	c	b	d	d	d	some	b	newresource	c	high		100000	100000000	yes
e1382	tran thanh phu	vn	kiengiang	1995	20	uni	male	01224945481	admin	dropped	somewhat	low	high	somewhat	g24	g24	all	b	basic	relationship	relfriend	b	b	d	d	d	strong	b	condpol	b	high				yes
e1383	phan minh cuong	vn	haugiang	1992	23	uni	male	phanminhcuong2@gmail.com	pom	dropped	somewhat	avg	somewhat	somewhat	g24	b1224	none	b	basic	relationship	investors	c	b	b	e	d	some	b	newresource	b	med	500000	700000	800000	yes
e1384	nguyen ngoc hue tram	vn	cantho	1995	20	uni	female	0969284898	admin	dropped	somewhat	high	somewhat	light	b1224	b1224	all	b	basic	relationship	none	b	a	b	d	d	strong	a	condpol	c	high	200	40000	20000	yes
e1385	nguyen nhut tuan	vn	vinhlong	1995	20	uni	male	facebook: nhut tuan	admin	notyet	somewhat	high	none	somewhat	g24	g24	all	b	inprocess	finance	relfriend	a	a	d	d	d	strong	a	condpol	c	certain				yes
e1386	nguyen thi minh hieu	vn	cantho	1995	20	uni	female	rosynguyen1995@gmail.com; 01299400994	admin	dropped	somewhat		somewhat	somewhat	g24	g24	some	b	good	finance	investors	b	b	b	b	d	some	b	newidea	b	high	1000	10000	5000	no
e1387	nguyen thi quynh mai	vn	cantho	1994	21	uni	female	quynhmainguyen1012@gmail.com; 0939231722	admin	dropped	somewhat		somewhat	somewhat	b1224	g24	some	a	basic			b	b	c		d	strong	b	condpol	c	med	20	1000	1000	no
e1388	nguyen thi thao nguyen	vn	cantho	1994	21	uni	female	0937362283	admin	dropped	somewhat	avg	high	somewhat	b1224	b1224	some	b	inprocess	product	relfriend	b	b	c	c	d	strong	a	condpol	c	med	25	1500	700	yes
e1389	kieu bao chan	vn	camau	1995	20	uni	female	1255574643	admin	dropped	somewhat	high	somewhat	somewhat	g24	g24	some	b	inprocess	relationship	investors	b	b	d	d	d	strong	a	condpol	c	med				yes
e1390	nguyen thi kim dung	vn	haugiang	1996	19	uni	female	01627935954; facebook: my dung	admin	dropped	somewhat	high	high	light	g24	g24	none	b	good	finance	relfriend	c	c	d	c	e	none	b	newresource	b	high				yes
e1391	le hong quan	vn	rachgia	1996	19	uni	male	quank5233@gmail.com	admin	dropped	fav	avg	somewhat	light	g24	g24	all	a	inprocess	finance	relfriend	b	a	d	c	d	negl	b	never	b	certain				yes
e1392	duong ngoc diem	vn	cantho	1996	19	uni	male	duongngocdiem.tdu@gmail.com	admin	dropped	somewhat	high	somewhat	strong	g24	g24	none	c	inprocess		investors	a	b	c		d	strong	a	condpol	c	med				no
e1393	kieu be thao	vn	camau	1993	22	uni	female	01272525609			somewhat	avg		somewhat	g24	g24	none	b	inprocess	product		b	b	a		d	some	d	newresource	c	certain				no
e1394	duong thi bich tram	vn	dongthap	1996	19	uni	female	duongtram2408@gmail.com; 01647914409			somewhat	avg		somewhat	g24	g24	none	b	inprocess	product		b	b	a		d	some	d	newresource	c	certain				no
e1395	vo minh tinh	vn	kiengiang	1995	20	uni	male	tinhtinh051992@gmail.com; 01679595895	admin	dropped	somewhat	high	high	somewhat	g24	g24	some	b	inprocess	relationship	relfriend	b	b	d	c	d	strong	a	newresource	c	low				yes
e1396	hua thi anh kha	vn	camau	1996	19	uni	female	n.a	admin	dropped	unfav	avg	somewhat	somewhat	g24	g24	none	c	noneed	others	none	c	c	d	d	d	negl	c	condpol	c	med				yes
e1397	dinh thi diem my	vn	travinh	1996	19	uni	female	dinhthidiemmi@gmail.com; 0907278744	admin	dropped	somewhat	high	somewhat	somewhat	g24	g24	all	a	inprocess	finance	gov	b	a	c	d	d	strong	a	condpol	c	med				yes
e1398	tran thi mong khoa	vn	kiengiang	1996	19	uni	female	0926647007	admin	running	fav	high	high		g24	g24	none	b	good	product	investors	a	b	c	a	a	some	a	newresource	b	high	5	10000	50000	no
e1399	nguyen thuy duong	vn	angiang	1996	19	uni	female	facebook: duong20021896@gmail.com	admin	dropped	unfav	avg	none	seft	g24	g24	none	b	inprocess	others	saving	a	a	d	f	d	negl	a	newidea	c	med				yes
e1400	nguyen thi thien ly	vn	angiang	1994	21	uni	female	hoaduongtumautimtl@gmail.com; 01222290933	salesm	dropped	somewhat	high	somewhat	somewhat	g24	b1224	none	b	inprocess	finance	relfriend	c	d	c	c	d	some	a	newresource	b	med	1000	24000	15000	yes
e1401	nguyen thanh long	vn	angiang	1996	19	uni	male	n.a	admin	dropped	unfav	low	high	somewhat	g24	g24	all	b	inprocess	relationship	relfriend	c	b	c	d	d	some	b	condpol	c	high				yes
e1402	nguyen viet khai	vn	camau	1995	20	uni	male	khaipro003@gmail.com; 0918475384	salesm	notyet	somewhat	high	high	somewhat	b1224	g24	all	a	inprocess	finance		c	c	b		d	strong	a	newresource	b	med	20	5000	10000	no
e1403	le cong minh	vn	tiengiang	1996	19	uni	male	facebook: minh_12996@yahoo.com	salesm	dropped	somewhat	low	high	light	g24	g24	none	a	inprocess		relfriend	a	a	b		b	none	a	newresource	c	certain	2000	10000	1000	no
e1404	nguyen thi tu trinh	vn	bentre	1995	20	uni	female	tutrinhnguyen0711@gmail.com; 0977672453	admin	dropped	somewhat	high	somewhat	somewhat	b1224	g24	none	a	inprocess	finance	relfriend	a	b	b	c	d	strong	a	condpol	b	high				yes
e1405	quach van hop	vn	camau	1996	19	uni	male	n.a	admin	running	unfav	high	high	seft	g24	g24	none	b	inprocess	finance	investors	c	c	c	d	d	strong	a	condpol	c	med				yes
e1406	ho quynh nhu	vn	haugiang	1994	21	uni	female	0948102424	admin	dropped	somewhat	high	somewhat	light	g24	g24	none	b	basic	finance	relfriend	b	c	a	f	e	strong	b	newresource	b	med				yes
e1407	tran phuong nam	vn	angiang	1996	19	uni	male	01632447517	admin	running	fav	high	high	seft	g24	g24	none	a	good	relationship	investors	a	a	c	d	d	negl	b	condpol	c	high				yes
e1408	tran thi thuy an	vn	cantho	1996	19	uni	female	01266965950; facebook: tran thi thuy an	admin	dropped	somewhat	high	somewhat	seft	g24	g24	some	b	inprocess		none	b	b	c	e	d	negl	a	newidea	b	high	300	300	3000	no
e1409	tran thi bich tram	vn	cantho	1993	22	uni	female	tranthibichtram.ct@gmail.com; 0986678777	salesm	dropped	somewhat	avg	high	strong	g24	g24	none	b	inprocess	finance	relfriend	c	b	b	a	d	strong	c	newresource	c	med	25	2000	1000	yes
e1410	nguyen thi minh ngoc	vn	angiang	1994	21	uni	female	01672597881	admin	dropped	somewhat	avg	high	strong	g24	g24	none	b	inprocess	finance	relfriend	c	b	b	a	d	strong	c	newresource	c	med	30	1500	1000	yes
e1411	nguyen dinh phong	vn	cantho	1993	22	uni	male	dinhphong0702@gmail.com; 0969123721	salesm	dropped	unfav	high			g24	g24	none	b	inprocess		relfriend	a	b	d		d	none	c	newresource	b					no
e1412	nguyen thi ngoc dam	vn	angiang	1993	22	uni	female	ngocdam19061993@gmail.com; facebook: dam nguyen	salesm	running	somewhat	high	somewhat	somewhat	g24	g24	all	a	inprocess	mgt	relfriend	b	b	c	a	d	strong	b	condpol	c	high	1000	10000	10000	yes
e1413	do thi sa phia	vn	camau	1994	21	uni	female	saphia29051994@gmail.com; 01233122796	salesm	dropped	somewhat	low	somewhat	seft	g24	b1224	none	b	inprocess	relationship	relfriend	b	b	a	d	d	strong	b	newidea	c	med				yes
e1414	tran thi kim huong	vn	camau	1995	20	uni	female	n.a	none	notyet	somewhat	high	somewhat	somewhat	g24	g24	none	b	basic	relationship	relfriend	b	b	d	c	d	some	a	newresource	c	med				yes
e1415	nguyen thi lieu	vn	kiengiang	1995	20	uni	female	01206751211	admin	running	somewhat	avg	somewhat			g24	none	b								d	strong	b	condpol	c	med				no
e1416	la hong cuc	vn	vinhlong	1996	19	uni	female	n.a	admin	notyet	somewhat	avg	somewhat	somewhat	g24	g24	some	b	basic	finance	relfriend	c	b	d	d	d	negl	b	newresource	b	med				yes
e1417	tran thi thanh nhi	vn	vinhlong	1996	19	uni	female	n.a	admin	dropped	somewhat	high	somewhat	somewhat	g24	g24	all	b	basic	finance	relfriend	c	b	d	a	d	some	a	newidea	b	med				yes
e1418	phan anh thu	vn	camau	1995	20	uni	female	thuphan111@gmail.com; 0916215031	none	dropped	somewhat	avg	somewhat	light	g24	g24	some	b	inprocess	finance	relfriend	c	c	d	c	d	negl	c	newidea	c	high				yes
e1419	pham thi thanh thao	vn	cantho	1995	20	uni	female	phamthao25995@gmail.com; 01233315455	none	dropped	somewhat	avg	somewhat	light	g24	g24	some	b	inprocess	finance	relfriend	c	c	d	c	d	negl	c	newidea	c	high				yes
e1420	phan ngoc nhu y	vn	kiengiang	1995	20	uni	female	phanngocnhuy95@gmail.com; 01244222233	none	dropped	somewhat	avg	somewhat	light	g24	g24	some	b	inprocess	finance	relfriend	c	c	d	c	d	negl	c	newidea	c	high				yes
e1421	vo thanh du	vn	cantho	1993	22	uni	male	0977289460; facebook: tuan du	admin	dropped	somewhat	avg	somewhat	somewhat	b1224	b1224	none	b	noneed	product	investors	b	b	b	b	d	some	b	never	a	med	2	2000000	1500000	yes
e1422	nguyen thi diem phuong	vn	camau	1995	20	uni	female	p01237036943@gmail.com; 01239609588	salesm	running	somewhat	avg	somewhat	somewhat	less12	less12	all	b	basic	finance	relfriend	a	a	a	a	d	some	b	newresource	c	med	100	20000	1000	yes
e1423	nguyen tu trinh	vn	baclieu	1996	19	uni	female	nguyentutrinhluatkinhte9c@gmail.com; 01867728649	admin	running	somewhat	high	high	light	g24	g24	none	b	noneed	relationship	saving	b	b	a	a										no
e1424	le thi thuy	vn	namdinh	1996	19	uni	female	lethithuy18081996@gmail.com; 01692513212	none	notyet	fav	avg	somewhat	light	g24	b1224	none	a	inprocess	others	relfriend	c	a	d											no
e1425	huynh thi thien huong	vn	angiang	1996	19	uni	female	huynhhuong230395@gmail.com; 0918990488	admin	running	somewhat	high	none	seft	g24	g24	some	b	basic	product	investors	b	b	b	e	e	none	d	condpol	b	high				yes
e1426	ngo thi thao vy	vn	camau	1996	19	uni	female	n.a	admin	notyet	somewhat	avg	somewhat	somewhat	b1224	b1224	none	b	inprocess	mgt	relfriend	b	a	c	f	e	some	c	condpol	c	med				yes
e1427	le anh ngoan	vn	camau	1996	19	uni	female	leanhngoan@gmail.com	admin	notyet	somewhat	avg	somewhat	somewhat	g24	g24	none	b	basic	finance	relfriend	c	c	d	e	e	none	d	condpol	c	high				yes
e1428	ngo thi diem my	vn	haugiang	1996	19	uni	female	n.a	admin	running	somewhat	avg	somewhat	somewhat	g24	g24	some	b	basic	relationship	relfriend	b	b	d	c	d	strong	b	newresource	c	med				yes
e1429	hua huynh tran	vn	soctrang	1996	19	uni	female	huahuynhtran@gmail.com	admin	notyet	somewhat	low	none	somewhat	g24	g24	none	b	noneed	finance	relfriend	c	c	d	d	d	none	c	condpol	b	certain				yes
e1430	do quoc trang	vn	camau	1996	19	uni	male	doquoctrang@gmail.com	admin	notyet	somewhat	low	none	somewhat	g24	g24	none	c	noneed	finance	relfriend	c	c	d	d	d	none	c	condpol	b	certain				yes
e1431	le hai au	vn	cantho	1994	21	uni	male	lehaiau1994@gmail.com; 01246376418	admin	notyet	somewhat	avg	none	somewhat	g24	g24	some	b	inprocess		relfriend	a	c	d	d	d	some	a	condpol	a	med				no
e1432	huynh hoang hong thai	vn	longan	1996	19	uni	male	huynhhoanghongthai@gmail.com; 01647926620	admin	notyet	somewhat	high	somewhat	seft	g24	g24	none	b	inprocess	finance	relfriend	c	c	d	d	d	strong	a	newidea	c	low				yes
e1433	le quang dinh	vn	cantho	1995	20	uni	male	n.a	admin	dropped	somewhat	high	somewhat	somewhat	g24	g24	none	a	inprocess	finance	relfriend	a	b	d	d	d	strong	b	condpol	c	med				yes
e1434	nguyen huynh trang	vn	soctrang	1996	19	uni	female	nguyenhuynhtrangvc@gmail.com; 01667498047	admin	dropped	somewhat	high	somewhat	seft	g24	g24	none	b	inprocess	finance	none	c	b	b	d										no
e1435	vo hai dang	vn	vinhlong	1995	20	uni	male	vuquocanh95@gmail.com; 0939203924	admin	dropped	somewhat	high	high	light	g24	g24	some	b	basic		saving	b	b	c		d	strong	a	newresource	c	med	13	3000	50000	no
e1436	mai van an	vn	camau	1995	20	uni	male		hmr	running	somewhat	avg	somewhat	somewhat	less12	less12	all	b	basic	finance	relfriend	b	b	a		a	some	a	never	b	med	100	20000	1000	no
e1437	ngo van luong	vn	travinh	1995	20	uni	male	facebook: ngo van bap	admin	notyet	somewhat	high	somewhat	strong	g24	g24	none	a	basic	finance	none	c	c	c	f	d	strong	a	newidea	a	high				yes
e1438	pham ngoc cham	vn	camau	1994	21	uni	female	0972272115	admin	notyet	unfav	high	high	somewhat	g24	g24	all	b	basic	finance	relfriend	a	a	b	a	d	some	b	newidea	b	med				yes
e1439	ha thi diem tien	vn	travinh	1995	20	uni	female	hathidiemtien1995@gmail.com; 0972225241	salesm	running	somewhat	high	high	somewhat	g24	g24	all	b	basic	finance	relfriend	a	a	b	c	b	strong	b	newidea	c	med				yes
e1440	ngo thi thao	vn	camau	1994	21	uni	female	ngothao0205@gmail.com; 0946908335	salesm	notyet	somewhat	high	high	somewhat	g24	g24	all	b	noneed	relationship	none	c	c	d	f	e	some	b	newidea	c	low				yes
e1441	nguyen duy quy	vn	baclieu	1994	21	uni	female	nguyenquy0304@gmail.com; 0947038049	salesm	dropped	somewhat	high	high	seft	g24	g24	none	a	noneed	relationship	relfriend	c	a	b	d	d	strong	a	condpol	c	certain				yes
e1442	bui thanh thuy	vn	kiengiang	1995	20	uni	female	btthuykg@gmail.com; 01656129199	salesm	notyet	somewhat	high	somewhat	light	g24	g24	all	b	basic	technical	relfriend	c	b	b	f	d	strong	a	newidea	c	certain	300			yes
e1443	lam thi kim tu	vn	cantho	1993	22	n.a	female	n.a	salesm	dropped	unfav	low	somewhat	somewhat	g24	g24	none	b	basic	relationship	investors	b	b	c	b	b	some	b	newresource	b	med		2000	2500	yes
e1444	nguyen thi diem	vn	khanhhoa	1996	19	uni	female	0932819979; facebook: 01882634901	admin	dropped	fav	low	somewhat	somewhat	g24	b1224	some	b	inprocess	relationship	relfriend	b	b	d	d	d	strong	a	newidea	c	med				yes
e1445	tran thi tu loan	vn	soctrang	1996	19	uni	female	n.a	admin	notyet	somewhat	avg	somewhat	somewhat	g24	g24	none	b	noneed		relfriend	c	d	c	d										no
e1446	truong huu loc	vn	soctrang	1996	19	uni	male	01647109334	admin	notyet	somewhat	avg	somewhat	somewhat	g24	g24	none	b	noneed		relfriend	c	d	c	d										no
e1447	nguyen thi cam tien	vn	cantho	1996	19	uni	female	tien8282@gmail.com; 0946621037	salesm	dropped	somewhat	high	high	somewhat	g24	g24	some	b	good	finance		b	b	b	a	a	some	b	newresource	c	high		1000	500	no
e1448	to duy ngoc	vn	cantho	1994	21	uni	male	01864494677	admin	notyet	somewhat	low	somewhat	seft	g24	g24	none	b	basic	finance	none	a	b	d	f	d	none	a	condpol	c	med	200	50000	200000	yes
e1449	lam chi trung	vn	vinhlong	1994	21	uni	male	lctrung94@gmail.com; 0927299963	admin	running	somewhat	high		seft	g24	g24	some	b	inprocess	finance	relfriend	b	b	d	f	d	strong	a	newidea	c	certain	500	2000000000	5000000000	no
e1450	nguyen quoc tri	vn	cantho	1993	22	uni	male	sobadsobadkaiser@gmail.com; facebook: quoc tri	admin	notyet	unfav	high		seft	g24	g24	some	b	inprocess	finance	relfriend	b	b	d	f	d	strong	a	newidea	c	certain	20	300000000	1000000000	no
e1451	bui thi minh yen	vn	cantho	1995	20	uni	female	enybui.tdu@gmail.com; 0939381959	salesm	dropped	unfav	high	somewhat	seft	g24	g24	all	b	basic	finance	relfriend	c	c	b		d	strong	a	newresource	c	med				no
e1452	chau nhut linh	vn	angiang	1992	23	uni	female	chaulinh.tdu@gmail.com; facebook: chau linh	salesm	dropped	somewhat	avg	somewhat	seft	g24	g24	all	b	inprocess	finance	saving	b	b	b		c	strong	a	condpol	c	med	100	1000000	50000	no
e1453	tran thi thuy ha	vn	soctrang	1994	21	uni	female	tttha0512@gmail.com; 0967876925	admin	dropped	somewhat	avg	somewhat	somewhat	g24	g24	none	b	inprocess	finance	relfriend	b	b	d	f	b	strong	a	newidea	c	med	20000	1000000	500000	yes
e1454	bui diem huong	vn	cantho	1994	21	uni	female	bdhuong@yahoo.com; 0917109941	none	dropped	fav	high	high	seft	g24	g24	none	b	inprocess	relationship	relfriend	a	b	b	d	d	some	a	condpol	c	certain	1000	25000	50000	yes
e1455	le tran kieu trinh	vn	cantho	1993	22	uni	female	letrankieutrinh@gmail.com; 01286945946	salesm	notyet	somewhat	high	high	somewhat	g24	g24	none	b	basic	finance	none	c	c	c	f	d	strong	b	newresource	c	med	1000	20000	40000	yes
e1456	phan thuy duong	vn	angiang	1995	20	uni	female		admin	running	fav	high	high	somewhat	less12	g24	all	c	inprocess	product		b	b	b	c	a	some	b	newresource	b	high	1100	100000	1000000	no
e1457	nguyen thi hue anh	vn	dongthap	1994	21	uni	female	nthanh@gmail.com; 01215415882	salesm	running	somewhat	high	somewhat	strong	g24	g24	some	b	inprocess		relfriend	c	b	a		b	some	a	condpol	c	med	50	1000	500	no
e1458	mai thanh thao	vn	dongthap	1994	21	uni	female	maithao111694@gmail.com; 01682328520	salesm	running	unfav	high	somewhat	strong	g24	g24	some	b	basic	product	relfriend	c	b	a	a	d	strong	b	condpol	b	med	50	1000	500	yes
e1459	nguyen huu canh	vn	vinhlong	1995	20	uni	male	tknhcnguyen@gmail.com; 01687203552	admin	notyet	somewhat	high	high	somewhat	g24	g24	none	b	inprocess	mgt	relfriend	c	b	d		d	strong	b	condpol	c	med	15	3000	4000	no
e1460	nguyen thanh sang	vn	cantho	1994	21	uni	male	thanhsang0905@gmail.com; 01632507015	salesm	dropped	somewhat	high	high	seft	g24	g24	some	b	inprocess	relationship	relfriend	b	b	d	d	d	strong	a	newidea	c	high	100	20000	30000	yes
e1461	tran thanh hai yen	vn	angiang	1995	20	uni	female	haiyencoffee52@gmail.com; 01234440001	salesm	running	fav	high	high	strong	g24	g24	all	a	good	finance	relfriend	b	a	a	a	a	strong	a	condpol	b	high				yes
e1462	huynh thi kieu phuong	vn	haugiang	1996	19	uni	female	thikieuphuong333@gmail.com; 01648617371	admin	notyet	somewhat	avg	somewhat	somewhat	b1224	b1224	none	b	inprocess	mgt	relfriend	b	a	c	f	e									no
e1463	ha huy tam	vn	soctrang	1996	19	uni	male	huytam139@gmail.com; 0968769737	admin	notyet	fav		high	seft	g24	g24	all	a	inprocess	finance	relfriend	a	a	b		d	negl	a	condpol	b	med	500	5000	4000	no
e1464	nguyen hoang son em	vn	cantho	1995	20	uni	male	nguyenhoangsonem@gmail.com; 01642256946	salesm	running	somewhat	low	somewhat	seft	g24	less12	some	b	inprocess	finance	relfriend	b	b	b	c	d	some	b	condpol	c	med				yes
e1465	tu quoc thong	vn	cantho	1995	20	hs	male	tuquocthong113@gmail.com; facebook: tuquocthong113@yahoo.com	none	running	unfav	high	somewhat	seft	g24	g24	some	a	inprocess		none	c	c	d		d	strong	a	newresource		med				no
e1466	pham thi my tien	vn	haugiang	1996	19	uni	female	mytienpham.sctygd@gmail.com	admin	dropped	somewhat	avg	somewhat	somewhat	g24	g24	all	b	inprocess	technical	relfriend	c	c	d	f	d	strong	a	condpol	c	med		2500	1000	yes
e1467	pham thi diem my	vn	haugiang	1996	19	uni	female	n.a		dropped	fav	high	somewhat	somewhat	less12	g24	some	b	inprocess	relationship	relfriend	c	c	d	c	d	strong	b	condpol	c	med				no
e1468	tran my nhieu	vn	soctrang	1996	19	uni	female	facebook: tieu ngu nhi	salesm	dropped	unfav	low	somewhat	seft	g24	g24	none	b	noneed	finance	relfriend	c	c	c	d	e	strong	a	newresource	c	med				yes
e1469	pham thi huong thao	vn	vinhlong	1995	20	uni	female	n.a	admin	dropped	somewhat	high	somewhat	somewhat	g24	g24	none	a	inprocess	relationship	investors	b	a	d	f	d	some	c	condpol	c	med				yes
e1470	tran ngoc thanh	vn	cantho	1995	20	uni	female	n.a	admin	notyet	somewhat	high	somewhat	strong	g24	b1224	some	b	inprocess	relationship	relfriend	b	b	c	a	e	some	b	newresource	b	med				yes
e1471	tran le trinh	vn	kiengiang	1996	19	uni	female	tranletrinh343@gmail.com; 01699588541	admin	dropped	somewhat	high	high	somewhat	g24	g24	all	b	inprocess	finance	relfriend	c	a	b	d	d	some	a	newresource	c	med	10	200000	100000	yes
e1472	nguyen thi huynh nhu	vn	cantho	1996	19	uni	female	huynhnhured@yahoo.com; 0979115856	admin	dropped	somewhat	high	high	somewhat	g24	g24	some	b	inprocess	finance	relfriend	b	b	d	e	d	some	a	newresource	c	med	10	150000	200000	yes
e1473	che hong nhien	vn	cantho	1996	19	uni	female	0943191215	salesm	dropped	somewhat	high	high	seft	g24	b1224	some	a	inprocess	mgt	relfriend	b	a	b	d	d	some	a	condpol	c	high	300	150000	50000	yes
e1474	tran cam tien	vn	camau	1996	19	uni	female	facebook: camtien tran	salesm	dropped	somewhat	high	somewhat	seft	g24	g24	some	b	basic	product	saving	b	a	c	d	b	some	a	newresource	c	med	100	100000	4000	yes
e1475	ong thanh on	vn	soctrang	1995	20	uni	male	0978587085	admin	dropped	somewhat	avg	somewhat	light	g24	g24	some	a	inprocess	finance	relfriend	a	b	d	c	b	strong	b	newresource	c	certain	2000	5000	4000	yes
e1476	nguyen thi cam tien	vn	kiengiang	1995	20	uni	female	nguyentien300390@gmail.com; 0978765734	salesm	notyet	unfav	high	high	seft	b1224	g24	some	b	inprocess		none	b	c	d		d	strong	b	newidea	c	med				no
e1477	nguyen giau lau	vn	camau	1992	23	uni	female	glau101292@gmail.com; 01632014008		dropped	unfav	high	somewhat	seft	g24	g24	some	a	good	product	none	a	c	b											no
e1478	tran tien dung	vn	cantho	1996	19	uni	male	tiendung321996@gmail.com	admin	notyet	somewhat	low	somewhat	somewhat	less12	less12	none	b	inprocess	relationship	none	c	c	d	d	e	some	a	newresource	b	med				yes
e1479	nguyen thi ngoc anh	vn	bentre	1995	20	uni	female		admin	dropped	somewhat	low	somewhat	somewhat	g24	g24	none	b	basic	finance	relfriend	b	b	d	c	d	some	b	newidea	b	certain	2000	300	4000	yes
e1480	tran minh dung	vn	angiang	1991	24	uni	male	facebook: md tran	salesm	dropped	somewhat	high	high	strong	g24	g24	all	a	basic	finance	relfriend	a	a	a	a	a	strong	a	never	a	certain	50	1000	5000	yes
e1481	nguyen thi diem trang	vn	cantho	1994	21	uni	female	183ntdtrang@gmail.com; 0909263144			somewhat	high	high	somewhat	b1224	b1224	some	b	inprocess	finance	relfriend	a	a	c	c	b	some	a	newresource	c	high	200	286000	300000	no
e1482	luong ngoc chau	vn	haugiang	1995	20	uni	female	chaukid@gmail.com	admin	dropped	fav	high	high	somewhat	g24	g24	some	a	inprocess	relationship	gov	a	a	b	c	d	some	b	newresource	b	high				yes
e1483	mai thi kim thi	vn	vinhlong	1995	20	uni	female	mtkthi95@gmail.com; 0962323418	admin	dropped	somewhat	high	high	somewhat	b1224	g24	none	b	inprocess		relfriend	b	c	b	f	d	some	a	condpol		certain				no
e1484	pham kim yen	vn	cantho	1994	21	uni	female	christinapham00@yahoo.com; 0907917282		running	somewhat	high	somewhat	somewhat	g24	g24	none	b	basic	finance	none	c	b	c	d	d	strong	a	condpol	c	low		120	100	no
e1485	kieu cam van	vn	camau	1994	21	uni	female	kieucamvanqtkdqt8@gmail.com; 01237163281			somewhat	high	somewhat	seft	g24	g24	none	a	inprocess			a	b	b		b	some	a	condpol	c	med		100000	80000	no
e1486	truong thi my tuyen	vn	soctrang	1990	25	uni	female	n.a	pom	dropped	fav	high	somewhat	light	g24	g24	some	b	good	others	saving	a	b			a	strong	a	newresource	c	certain				no
e1487	nguyen thi kieu trang	vn	camau	1993	22	uni	female	0919178078	admin		somewhat	high	somewhat	seft	g24	g24	none	b	inprocess	mgt	relfriend				f	d	some	a	condpol	c	high	2000	100000000000	5000000000000000	no
e1488	nguyen thi thuy quyen	vn	bentre	1995	20	uni	female	thuyquyen.7777@gmail.com; 01639769582	admin	dropped	somewhat	high	somewhat	light	g24	less12	none	b	inprocess	finance	relfriend	c	b	c	c	d	some	b	newresource	b	med	10	2000	1000	yes
e1489	nguyen thuy diem nhu	vn	cantho	1996	19	uni	female	ngthuydiemnhu@gmail.com; 01883828187	admin	notyet	somewhat	avg	somewhat	strong	g24	g24	none	b	noneed	product	relfriend	c	c	d		e	negl	c	condpol	b	med	30	700	500	no
e1490	lam thi kim tu	vn	cantho	1993	22	uni	female	n.a		dropped	somewhat	low	somewhat	somewhat	b1224	g24	none	b	basic	relationship	investors	c	b	c	b	b	some	b	newresource	b	med		100	1000	no
e1491	tu thi phuong lan	vn	cantho	1996	19	uni	female	n.a	admin	notyet	somewhat	low	somewhat	somewhat	less12	less12	none	b	inprocess	relationship	none	c	c	d	a	e	some	a	never	b	med				yes
e1492	nguyen lam linh	vn	camau	1995	20	uni	female	0945091830; facebook: jenda nguyen	salesm	dropped	somewhat	low	high	seft	g24	g24	all	a	basic	finance	relfriend	a	a	c	a	d	strong	a	condpol	c	certain	2000	5000	3000	yes
e1493	ho diem suong	vn	camau	1995	20	uni	female	hosuong@gmail.com; 0915675875	admin	dropped	somewhat	high	somewhat	seft	g24	g24	none	b	inprocess	mgt	relfriend	c	d	c	f	d	some	a	newresource	c	high	2000	100000000	10000000000	yes
e1494	le thi huyen chan	vn	cantho	1995	20	uni	female	0949682607	hmr	running	fav	low	high	strong	g24	b1224	none	a	inprocess	finance	relfriend	d	b	b	a	e	none	d	newidea	c	certain	500	5000	4000	yes
e1495	pham cong to ni	vn	camau	1995	20	uni	female	0923483050; facebook: to ni		dropped	somewhat	high	somewhat	light	g24	b1224	none	a	good	technical	gov	c	c	b	d	d	strong	a	newresource	b	high	1000	300	200	no
e1496	nguyen duy tan	vn	dongthap	1996	19	uni	male	nguyenduytan77@gmail.com; 01694979179		dropped	somewhat	high	somewhat	light	g24	b1224	none	a	good	technical	gov	c	c	b	d	d	strong	a	newresource	b	med				no
e1497	nguyen ngoc thien	vn	cantho	1994	21	uni	male	ngocthienqtkd@yahoo.com; 01685608545	admin	dropped	somewhat	high	somewhat	somewhat	g24	g24	all	a	inprocess	finance	relfriend	c	b	c	d	d	strong	a	condpol	b	med	5000	1000000	5000000	yes
e1498	dang nhu ngoc	vn	kiengiang	1994	21	uni	female	dangnhungoc174@gmail.com; 01884779078		dropped	unfav	high	high	light	g24	g24	some	b	basic			b	b	d		d	strong	a	condpol	b	med	1000000	10000000	50000000	no
e1499	ha bao ngoc	vn	cantho	1994	21	uni	female	ngocha1111994@gmail.com; 0995794245	pom	dropped	somewhat	high	somewhat	somewhat	g24	g24	all	a	inprocess	finance	relfriend	c	b	c	d	d	strong	a	condpol	b	med	1000000	10000000	50000000	yes
e1500	luong ngoc chau	vn	haugiang	1995	20	uni	female	chaukid@gmail.com; 01287124125		notyet	somewhat	high	high	somewhat	g24	g24	none	a	good	finance	saving	a	a	a	a	d	strong	b	newresource	b	high				no
e1501	thai thi cam tu	vn	cantho	1995	20	uni	female	ttcamtucamau@gmail.com; 0915218294	hmr	dropped	unfav	high	somewhat	somewhat	g24	g24	none	b	inprocess	finance	relfriend	b	c	d	c	d	strong	a	condpol	b	med	80	1000	2000	yes
e1502	doan thi my duyen	vn	cantho	1995	20	uni	female	selena.lola@gmail.com; 0988864363	none	dropped	somewhat	avg	high	light	g24	g24	all	b	inprocess	finance	relfriend	c	a	b	d	d	some	a	newresource	b	high	80	1000	2000	yes
e1503	ngo hoang khoa	vn	cantho	1993	22	uni	male	hoangkhoa@gmail.com	admin	dropped	somewhat	avg	none	light	g24	g24	none	b								d	negl	a	newidea	c	low	1000000	1000000	1000000	no
e1504	nguyen ngoc bao tran	vn	cantho	1995	20	uni	female	n.a	admin	dropped	somewhat	high	somewhat	somewhat	g24	g24	all	b	basic	product	relfriend		b	c	d										no
e1505	huynh ngoc han	vn	travinh	1995	20	uni	female	0968804386	none	notyet	somewhat	avg	somewhat	somewhat	b1224	g24	all	b	inprocess	finance	relfriend	c	b	d	a	d	some	b	newresource	b	med	80	1000	2000	yes
e1506	nguyen thuy linh	vn	cantho	1994	21	uni	female	tieulinhnhi1512@gmail.com; 0947417537	none	dropped	somewhat	avg	somewhat	seft	g24	g24	none	b	inprocess	relationship	saving	c	b	d	f	e	strong	c	newresource	c	low				yes
e1507	nguyen van hieu	vn	haugiang	1993	22	uni	male	nguyenvhieu145@gmail.com; 01669293063	admin	dropped	fav	low	somewhat	seft	g24	g24	none	a	good	finance	relfriend	b	b	d	c	d	some	a	condpol	a	high	1	300	200	yes
e1508	phan thi thao duyen	vn	travinh	1994	21	uni	female	phanduyen0911@gmail.com; 01642125808	hmr	running	somewhat	avg	somewhat	seft	b1224	g24	some	a	good	finance	saving	b	b	a	f	d	strong	b	condpol	c	certain				yes
e1509	tran nhu huynh	vn	cantho	1993	22	uni	female	nhuhuynh687@gmail.com; 0948612621	none	dropped	somewhat	avg	somewhat	strong	g24	g24	some	b	basic	product	relfriend	b	d	c	f	d	some	a	condpol	b	med	100000	100000	200000	yes
e1510	nguyen chi tho	vn	cantho	1995	20	uni	male	facebook: tho chi nguyen	admin	dropped	unfav	high	somewhat	seft	g24	less12	none	b	noneed	finance	none	c	b	c	d	d	strong	a	newidea	c	high		100000	1000000	yes
e1511	phan thanh thien	vn	cantho	1996	19	uni	male	phanthanhthien2@gmail.com	admin	notyet	somewhat	low	none	somewhat	g24	g24	none	b	inprocess	finance	none	c	c	d	e	e	none	d	condpol	b	certain				yes
e1512	nguyen ngoc tuyen	vn	cantho	1994	21	uni	male	0967772343	salesm	dropped	fav	high	high	strong	g24	g24	some	b	basic	mgt	relfriend	b	b	d	d	d	strong	a	condpol	c	med	1000	100000000	1000000000	yes
e1513	vo duy linh	vn	dongthap	1994	21	uni	male	thienvo.duylinh@gmail.com; 0939612966	admin	dropped	unfav	low	somewhat	strong	g24	g24	some	b	basic	finance	investors	c	c	d	c	d	none	a	never	b	med	100	100000	500	yes
e1514	nguyen thi ngoc anh	vn	cantho	1993	22	hs	female	nguyenthingocanh1008@gmail.com; 0935505371	salesm	dropped	somewhat	high	somewhat	strong	g24	b1224	none	b	inprocess	product	relfriend	b	c	c	a	d	strong	b	newidea	c	med	50	100000	50000	yes
e1515	nguyen thi chuc linh	vn	dongthap	1996	19	uni	female	01628188222	admin	running	somewhat	low	somewhat	somewhat	g24	g24	none	b	inprocess	relationship	relfriend	c	c	d	d	d	strong	b	newresource	c	med	200	15000	100000	yes
e1516	cao ky duyen	vn	dongthap	1995	20	uni	female	caokyduyen1995@gmail.com; 01653744813	admin	notyet	somewhat	high	somewhat	somewhat	b1224	b1224	none	b	inprocess	relationship	relfriend	c	b	b	e	e	negl	a	newresource	b	med	200	20000	50000	yes
e1517	phung chi thanh	vn	vinhlong	1995	20	uni	male		admin	dropped	somewhat	avg	high	somewhat	b1224	less12	none	b	inprocess	mgt	relfriend	c	b	b	a	d	strong	a	newidea	c	med	100	40000	100000	yes
e1518	tran hao duy	vn	cantho	1996	19	uni	male	hgl.nhatduy.dientuk9@gmail.com	salesm	dropped	somewhat	low	high	seft	g24	g24	none	a	inprocess	finance	investors	b	c	d	d	e	strong	a	newresource	c	certain				yes
e1519	phan thi ngoc huyen	vn	cantho	1995	20	uni	female	facebook: ngochuyen.phan.129@facebook.com		notyet	somewhat	high	somewhat	somewhat	g24	g24	none	b	inprocess	mgt	relfriend	b	b	d	d	e	strong	b	condpol	b	med				no
e1520	hong thuy triet nhan	vn	baclieu	1996	19	uni	female	uyenhog984@gmail.com	salesm	running	somewhat	avg	somewhat	seft	b1224	b1224	none	b	inprocess	others		c	b	a		a	some	b	newidea		high				no
e1521	le nhut truong	vn	camau	1996	19	uni	male	lenhuttruong125@yahoo.com	none	notyet	somewhat	avg	somewhat	somewhat	less12	less12	some	b	inprocess	product	relfriend	c	c	b	c	c	negl	b	condpol	c	med	1000	2000	650	yes
e1522	tran thi ngoc tram	vn	camau	1996	19	uni	female	tranngoctramcm28.@gmail.com; 0942458495	none	running	somewhat	high	somewhat	somewhat	g24	b1224	none	b								d	strong	b	newresource	c	med				no
e1523	huynh thi kim soan	vn	kiengiang	1993	22	uni	female		admin	dropped	somewhat	high	somewhat	seft	g24	g24	none	b	inprocess	others	relfriend	b	a	c	e	d	strong	a	condpol	b	certain	1000	5000000000	100000000000	yes
e1524	nguyen trong nghia	vn	kiengiang	1995	20	uni	male	n.a	admin	notyet	somewhat	high	somewhat	seft	g24	g24	none	c	inprocess	technical	none	c	c	b	c	e	some	b	newresource	b	med				yes
e1525	lam tran anh duy	vn	angiang	1994	21	uni	male	01647647882	admin	running	unfav	avg	high	strong	g24	g24	none	b	inprocess	finance	relfriend	a	a	d	a	d	strong	b	condpol	c	med	100	500		yes
e1526	truong xuan ngoc lan	vn	cantho	1996	19	uni	female	01226638180; facebook: ngoc lan	admin	dropped	somewhat	avg	somewhat	somewhat	b1224	less12	none	b	noneed			c	b	b											no
e1527	nguyen my xieu	vn	camau	1996	19	uni	female	myxieu.nguyen@gmail.com; 01244877253	salesm	dropped	somewhat	high	high	light	g24		some	a	basic	finance	saving	c	b	c	c	d	strong	b	condpol	c	med		3000	1500	no
e1528	tran kim ngoc	vn	cantho	1993	22	uni	female	trankimngoc77@gmail.com	none	dropped	somewhat	high	somewhat	somewhat	g24	b1224	none	b	inprocess		none	b	b	b	d	d	some	a	newidea	c	med	5	30000	35000	no
e1529	nguyen duy hai	vn	angiang	1994	21	uni	male	duyhaiprod95@gmail.com; 0917817442		running	unfav	high	somewhat	somewhat	less12	less12	all	a	good	finance	relfriend	b	b	c	c	d	some	a	condpol	c	med	10	50000	200000	no
e1530	nguyen minh dong	vn	cantho	1996	19	uni	male	0962580354	salesm	dropped	somewhat	high	somewhat	somewhat	g24	g24	all	a	basic	finance	relfriend	b	b	d	c	d	negl	a	condpol	b	high	2000	4000	3000	yes
e1531	nguyen thi mai thao	vn	angiang	1995	20	uni	female	maithaoqtkdmkt@gmail.com; 0913308225	admin	dropped	somewhat	avg	somewhat	strong	g24	g24	none	c	inprocess		relfriend	d	b	c	d	d	strong	a	condpol	b	med	500	10000000	800000	no
e1532	le lam trieu tien	vn	cantho	1995	20	uni	female	letien2512@gmail.com; 01263235417	admin	dropped	somewhat	high	somewhat		g24	g24	some	b	inprocess	finance	saving	b	c	d	d	d	negl	b	condpol	c	high				no
e1533	vo quoc khanh	vn	angiang	1993	22	uni	male	n.a		notyet	unfav	low	none	somewhat	g24	g24	none	b	inprocess		relfriend	c	d	d		d	some	b	newresource	b	low				no
e1534	ho minh thu	vn	baclieu	1995	20	uni	female	nhocconaquarius18@gmail.com; 0907546120	admin	dropped	somewhat	high	somewhat	seft	less12	g24	none	a	basic	product	relfriend	b	a	b	d	b	strong	a	condpol	c	high	500	100000	50000	yes
e1535	tran hung linh	vn	baclieu	1996	19	uni	male	facebook: hung linh	hmr	dropped	somewhat	high	high	somewhat	g24	g24	none	a	good	finance	none	a	a	d	c	e	strong	a	never	a	med				yes
e1536	ngo cuong quoc	vn	dongthap	1994	21	uni	male	anhquocqw1993@yahoo.com; facebook: cuong quoc	admin	notyet	somewhat	avg	somewhat	somewhat	g24	g24	none	b	inprocess	finance	relfriend	c	d	d	f	e	some	d	newresource	c	low				yes
e1537	quach ngoc kieu trinh	vn	angiang	1994	21	hs	female	n.a		dropped	unfav	low	none	somewhat	g24	g24	none	b	inprocess	finance	relfriend	c	d	d	e	d	some	b	newresource	b	low				no
e1538	danh soc kha	vn	camau	1996	19	uni	male	01677402208	admin	notyet	somewhat	low	somewhat	somewhat	g24	g24	all	a	inprocess	finance	relfriend	a	a	d	b	d	some	b	newidea	c	med				yes
e1539	truong tam lan	vn	travinh	1995	20	uni	male	0977445513	none	dropped	somewhat	avg	somewhat	somewhat	g24	g24	none	b	inprocess	relationship	relfriend	c	b	b	d	d	strong	a	condpol	b	med	1000	600000000	500000000	yes
e1540	nguyen van nghia	vn	cantho	1995	20	uni	male	nvnghia20@gmail.com	admin	dropped	somewhat	high	none	light	g24	g24	none	b	basic		saving		b	b	d	d	none	d	condpol	c	certain				no
e1541	nguyen huyen trang	vn	camau	1993	22	uni	female	huyentrang3949@gmail.com; 0948632437	admin	dropped	somewhat	avg	somewhat	light	g24	g24	none	b	inprocess	finance	relfriend	c	b	b	a	d	some	a	newresource	b	high		4000	300	yes
e1542	le thanh khoe	vn	cantho	1993	22	uni	male	thanhkhoe99@gmail.com	admin	dropped	somewhat	high	high	somewhat	g24	g24	none	b	basic	relationship	investors	b	b	d	a	d	strong	a	newresource	c	med				yes
e1543	nguyen thi kim khanh	vn	vinhlong	1995	20	uni	female	kimkhanhkaka@gmail.com; 0964157130	admin	notyet	somewhat	high	high	somewhat	b1224	less12	none	a	inprocess	finance	relfriend	a	b	b	c	d	strong	a	condpol	b	high				yes
e1544	huynh nhat anh thu	vn	camau	1992	23	uni	female	huynhnhatanhthu@gmail.com; 01298012998	admin	dropped	somewhat	high	high	somewhat	g24	g24	all	a	basic	mgt	relfriend	a	c	d	c	d	some	a	newresource	c	med	50	10000	2000	yes
e1545	truong thi my duyen	vn	angiang	1995	20	uni	female	0975955942	admin	dropped	unfav	low	somewhat	seft	g24	g24	none	b	inprocess	others	none	b	b	d	c	d	some	b	condpol	c	low	4	2000	17000	yes
e1546	dang phuoc tien	vn	cantho	1995	20	uni	male	01642453721		dropped	somewhat	low	none	strong	g24	g24	none	a	inprocess	mgt	relfriend	b	d	a	b	d	some	b	never	b	med				no
e1547	nguyen phuc loi	vn	haugiang	1994	21	uni	male		pom	notyet	somewhat	avg	none	seft	g24	g24	none	b	basic	product	investors	b	b	b	b	e	some	d	condpol	b	certain	1000	10000	10000	yes
e1548	nguyen minh tuan	vn	cantho	1993	22	uni	male	nmtuan22@gmail.com	pom	notyet	somewhat	avg	somewhat	somewhat	g24	g24	all	b	good	product	investors	c	b	b	b	b	some	b	never	b	med		500	1000	yes
e1549	nguyen trung tanh	vn	haugiang	1996	19	uni	male	n.a	admin	notyet	unfav	avg	somewhat	somewhat	g24	g24	some	b	basic	finance	relfriend	c	c	b	d	d	negl	b	newidea	c	med				yes
e1550	tran phuoc tien	vn	cantho	1992	23	uni	male	tranphuoctienct1992@gmail.com; 01215511998	admin			low	somewhat	light	g24	g24	none	b	inprocess	finance	saving	c	b	d	d	d	strong	a	newidea	c	certain	1000	1000000	500000	no
e1551	le ngoc huynh nhu	vn	cantho	1995	20	uni	female	huynhnhu1109@gmail.com; 01697181333	none	notyet	somewhat	high	somewhat	strong	b1224	less12	some	c	noneed	mgt	relfriend	b	b	d	d	d	strong	a	newresource	c	med	50	10000	30000	yes
e1552	le thi ngoc huyen	vn	travinh	1995	20	uni	female	0964350943	admin	notyet	somewhat	high	somewhat	seft	g24	g24	none	b	inprocess	relationship	relfriend	c	b	d	d	b	strong	a	condpol	c	med	100	50000	35000	yes
e1553	phung thi cam thi	vn	angiang	1994	21	uni	female	01662183719	admin	dropped		high	somewhat	seft	b1224	g24	some	b	inprocess	mgt	investors	c	c	d	d	d	some	b	newresource	c	certain	200	100000	70000	no
e1554	le diem huynh	vn	cantho	1995	20	uni	female	01293562288	admin	notyet	somewhat	avg	somewhat	light	g24	b1224	some	b	inprocess	finance	relfriend	b	b	b	d	d	strong	a	newresource		med	10	1000		no
e1555	nguyen hoang trung	vn	cantho	1996	19	uni	male	trung179@gmail.com	salesm	dropped	somewhat	avg	somewhat	somewhat	g24	g24	all	b	basic	product	investors	b	b	d	b	b	some	b	newresource	b	high		2500	1000	yes
e1556	tang viet trieu	vn	cantho	1993	22	uni	male	lvtrieu@gmail.com	salesm	dropped	somewhat	high	somewhat	somewhat	g24	g24	all	b	good	product	investors	b	b	d	b	a	some	b	newresource	b	high				yes
e1557	nguyen hoang ngoc	vn	camau	1993	22	uni	male	hoangngoc@gmail.com; 01225840579	pom	dropped	somewhat	low	somewhat	somewhat	g24	g24	some	b	good	relationship	investors	b	b	d	b	b	some	b	newresource	b	high				yes
e1558	luong cam tu	vn	camau	1993	22	uni	female	luongcamtu5@gmail.com; 0945150837	pom	dropped	somewhat	avg	somewhat	somewhat	g24	g24	some	b	basic	relationship	investors	c	b	d	b	b	some	b	newresource	b	high				yes
e1559	nguyen thi be tam	vn	cantho	1993	22	uni	female	tam9931@gmail.com	salesm	dropped	somewhat	avg	somewhat	somewhat	g24	g24	all	b	basic	relationship	investors	c	c	d	b	d	some	b	newresource	b	high				yes
e1560	pham truc lam	vn	camau	1993	22	uni	female	phamtruclam@gmail.com; 0919282967	admin	dropped	somewhat	high	somewhat	somewhat	g24	g24	some	a	inprocess		relfriend	b	b	c	f	b	strong	a	newresource	b	med		3000	300	no
e1561	tran hoang giang	vn	cantho	1996	19	uni	male	n.a	admin	running	fav	high	high	strong	less12	less12	all	a	good	finance	relfriend	a	a	a	a	a	strong	a	never	a	low				yes
e1562	nguyen ha phuong duy	vn	vinhlong	1996	19	uni	female	n.a	admin	running	fav	high	high	strong	less12	less12	all	a	noneed	technical	investors	b	b	b	b	a	strong	a	never	a	low				yes
e1563	nguyen thi anh thu	vn	travinh	1996	19	uni	female	n.a	admin	running	fav	high	high	strong	less12	less12	all	a	noneed	relationship	saving	b	b	a	d	a	strong	a	never	a	low				yes
e1564	nguyen trung hau	vn	cantho	1993	22	uni	male	ke0sau0doi@gmail.com	none	notyet	somewhat	high	somewhat	somewhat	b1224	b1224	none	b	inprocess	relationship	relfriend	b	b	d	c	d	some	a	newresource	c	med	10	5000	3000	yes
e1565	duong thi bich tram	vn	dongthap	1996	19	uni	female	duongtram@gmail.com; 01647914409						somewhat	g24	g24	none	b				b	b	d		d	some		newresource	c	certain				no
e1566	le van ut be	vn	soctrang	1991	24	uni	male	bemaiyeu09@gmail.com; 01656164331	salesm	dropped	somewhat	high	somewhat	somewhat	less12	less12	all	b	inprocess	finance	saving	b	b	b	a	b	strong	a	newresource	c	med	500	5000000000	3000000000	yes
e1567	tran thi chau giang	vn	cantho	1995	20	uni	female	giangngoaihanhtinh2803@gmail.com	admin	dropped	somewhat	high	somewhat	strong	g24	g24	none	b	noneed	finance	relfriend	b	b	b	d	d	some	a	condpol	c	med				yes
e1568	ha duy	vn	cantho	1994	21	uni	male	habeohaduy@yahoo.com.vn; 01225846388	salesm	running	unfav	low	none	somewhat	g24	g24	none	b	inprocess	technical	relfriend	a	a	a	b	b	strong	a	condpol	c	high	44	5000	10000	yes
e1569	nguyen thanh loc	vn	angiang	1993	22	uni	male	johnkuy_530@yahoo.com.vn	admin	dropped	somewhat	avg	none	strong	g24	g24	some	a	inprocess	technical	none	c	b	b	d	d	strong	a	condpol	c	certain	100	800000	2500000	yes
e1570	quach vu khang	vn	angiang	1993	22	uni	male	vukhang@gmail.com	admin	dropped	somewhat	high	somewhat	somewhat	g24	g24	some	a	inprocess		relfriend	b	b	c		b	strong	a	newresource	b	med		3000	300	no
e1571	nguyen anh thu	vn	camau	1996	19	uni	female	anhthunguyen112@gmail.com; facebook: anhthunguyen	admin	dropped	somewhat	avg	somewhat	somewhat	g24	g24	none	b	inprocess	finance	relfriend	c	c	d	f	d	negl	a	condpol	b	med				yes
e1572	pham anh truc ly	vn	kiengiang	1994	21	uni	female	phamly444@gmail.com; 01286812260	admin	dropped	somewhat	avg	somewhat	light	g24	g24	none	b	inprocess	relationship	relfriend	b	b	d	d	d	negl	b	condpol	c	high				yes
e1573	le thi phuong duy	vn	kiengiang	1995	20	uni	female	0969940096	admin	notyet	somewhat	low		light	g24	g24	none	c	noneed	others	none	c	d	d	c	d	strong	d	condpol	c	high				no
e1574	dao van tuan cuong	vn	vinhlong	1993	22	uni	male	daovantuancuong@gmail.com	salesm	dropped	somewhat	avg	somewhat	somewhat	b1224	g24	some	b	basic	finance	none	d	c	d	c	d	some	b	condpol	b	med				yes
e1575	nguyen thi hong tham	vn	vinhlong	1994	21	uni	female	thamnguyen424@gmail.com	salesm	dropped	somewhat	avg	somewhat	somewhat	b1224	g24	some	b	basic	finance	none	d	c	d	c	d	some	b	condpol	b	med	2			yes
e1576	lam thanh thai	vn	cantho	1995	20	uni	male	facebook: lamthai247@gmail.com	admin	notyet	somewhat	high	somewhat	somewhat	g24	g24	none	b	inprocess	finance	relfriend	c	b	d	d	e	some	a	newresource	c	low				yes
e1577	nguyen thanh thu	vn	cantho	1996	19	uni	male	n.a	admin	dropped	somewhat	high	high	seft	g24	g24	none	b	basic	product	relfriend	c	b	c	b	d	strong	a	newidea	b	med		2000	1000	yes
e1578	truong van du	vn	baclieu	1995	20	uni	male	truongvandu1241995@gmail.com; 0949982397	admin	running	somewhat	avg	none	light	g24	g24	none	c	inprocess	finance	relfriend	c	c	d	b	e	negl	d	condpol	c	certain				yes
e1579	tran tuan anh	vn	soctrang	1996	19	uni	male	trantuananhluatkt@gmail.com; 0966301062	admin	running	unfav	low	somewhat	seft	g24	g24	some	b	inprocess	finance	relfriend	c	b	d	e	d	negl	c	newidea	c	med				yes
e1580	nguyen thi thuy duy	vn	angiang	1994	21	uni	female	thuyvyct789@gmail.com; 0989618163	salesm	running	unfav	high	high	somewhat	g24	g24	none	b	basic	product	relfriend	c	b	c	d	d	some	a	newresource	c	high				yes
e1581	truong thoai my	vn	cantho	1996	19	uni	female	facebook: my thoai	admin	dropped	somewhat	high	somewhat	seft	g24	g24	some	c	inprocess	finance	none	c	c	d	a	d	some	b	newidea	c	low	10	100	100	yes
e1582	nguyen thanh phuong	vn	vinhlong	1996	19	uni	female	01699835491		dropped	somewhat	low	somewhat	somewhat	g24	g24	some	b	noneed	finance	relfriend	c	c	b	a	d	some	a	newresource	b	med				no
e1583	vu hoang hoanh	vn	cantho	1996	19	uni	male	hoanhvuhoang53@gmail.com; 0923540915	admin	notyet	somewhat	avg	somewhat	somewhat	g24	g24	none	b	inprocess	others	relfriend	b	b	b	f	d	strong	b	newresource	c	certain		2000	5000	yes
e1584	trinh minh ngoan	vn	cantho	1995	20	uni	male	yngoan95@gmail.com; 01299245215	admin	notyet	somewhat	avg	somewhat	somewhat	g24	g24	none	b	inprocess	others	relfriend	b	b	b	f	d	strong	b	newresource	c	certain		2000	5000	yes
e1585	nguyen thanh giang	vn	haugiang	1995	20	uni	male	thanhgiangtdu@gmail.com; 0984444814	admin	notyet	somewhat	high	somewhat	somewhat	g24	g24	some	b	good	finance	relfriend	b	b	c	c	d	some	a	newresource	b	med		1000	10000	yes
e1586	le gia man	vn	baclieu	1993	22	uni	male	mrbillkho@gmail.com; 0949234505	admin	dropped	somewhat	low	somewhat	light	g24	g24	none	b	inprocess	relationship	saving	c	a	d	f	d	strong	a	newresource	b	med				yes
e1587	nguyen chi hieu	vn	cantho	1996	19	uni	male	nguyenchihieu2810@gmail.com; 0924077700	admin	notyet	somewhat	avg	somewhat	strong	b1224	g24	none	c	basic	finance	relfriend	a	a	c	d	c	strong	a	newresource	b	med	100	500	1000	yes
e1588	ho van ngoc bao	vn	cantho	1994	21	uni	male	01888111223	salesm	running	fav	avg	high	somewhat	b1224	g24	none	b	noneed	finance	investors	a	b	b	b	c	some	b		b	med		10000	1000000	no
e1589	le van ngu	vn	cantho	1993	22	uni	male	0966992229	hmr	running	fav	high	high	strong	b1224	b1224	all	b	noneed	relationship	investors	c	b	b	b	a	some	b	newresource	b	med		200000	2000000	yes
e1590	truong minh toi	vn	cantho	1996	19	uni	male	01263809250	admin	dropped	somewhat	low	somewhat	seft	g24	g24	some	b	noneed	finance	none	c	b	d	f	d	some	a	condpol	c	med		50000	100000	yes
e1591	tran thi bich tuyen	vn	angiang	1994	21	uni	female	tranthibichtuyen@gmail.com; facebook: tuyentyt	salesm	running	somewhat	high	high	somewhat	g24	g24	some	b	basic	finance	relfriend	a	b	b	f	a	strong	a	condpol	c	certain	20000	4000000	10000000	yes
e1592	nguyen truong son	vn	dongthap	1994	21	uni	male	n.a	salesm	dropped	unfav	low	somewhat	somewhat	g24	g24	some	b	inprocess	finance	relfriend	b	b	c	a	c	strong	a	newresource	c	med				yes
e1593	to thi my tien	vn	angiang	1993	22	uni	female	n.a	salesm	dropped	unfav	low	somewhat	somewhat	g24	g24	some	b	inprocess	finance	relfriend	b	b	c	a	c	strong	a	newresource	c	med				yes
e1594	phan ngoc hoang dung	vn	cantho	1994	21	uni	female	0962728438; facebook: hoang dung	none	running	somewhat	low	somewhat	somewhat	g24	less12	all	b	basic	product	relfriend	b	d	b	a	d	strong	c	newresource	b	med				yes
e1595	tran thi thu thao	vn	angiang	1994	21	uni	female	thuthao290994@gmail.com; 01655965361	salesm	dropped	unfav	low	somewhat	somewhat	g24	g24	none	b	basic		none	b	b	c	d	d	strong	a	newresource	b	med	50	1000000	3000000	no
e1597	nguyen hoang huy	vn	camau	1996	19	uni	male	0918719807; facebook: huy nguyen	admin	dropped	fav	high	high	somewhat	g24	g24	all	b	noneed	relationship	relfriend	c	a	d	d	e	strong	a	condpol	c	high	8	5500	10000	yes
e1598	ngo xuan nam	vn	cantho	1993	22	uni	male	ngoxuannam2810@gmail.com; 0937492575	admin	dropped	fav	high	high	somewhat	g24	b1224	some	b	basic		relfriend	c	c	c		d	strong	a	condpol	b	high	8	6500	10000	no
e1599	nguyen hong yen	vn	vinhlong	1995	20	uni	female	01224027974		dropped	unfav	high	somewhat	strong	g24	g24	some	b	basic	finance	relfriend	b	b	b	a	d	none	a	condpol	b	high	100	20000	40000	no
e1600	dao thi my nhien	vn	bentre	1994	21	uni	female	nhiennhien94@gmail.com; 01635830364	admin	notyet	somewhat	high	high	light	g24	g24	all	a	inprocess	finance	relfriend	b	b	c	c	d	strong	a	condpol	c	med	2000	20000	50000	yes
e1601	le thi thuy duong	vn	dongthap	1995	20	uni	female	leeduong1204@email.com.vn; facebook: thuy duong	admin	notyet	somewhat	high	high	light	g24	g24	all	a	inprocess	finance	investors	b	b	c	e	d	strong	a	newresource	c	high	1000	10000	50000	yes
e1602	phan yen huynh	vn	dongthap	1995	20	uni	female		admin	notyet	somewhat	high	high	light	g24	g24	all	a	inprocess	finance	investors	b	b	c	f	d	strong	a	newresource	c	high	2000	20000	50000	yes
e1603	truong thi kim uyen	vn	vinhlong	1995	20	uni	female	kimuyen0911@gmail.com; 0924443660	admin	dropped	somewhat	high	high	somewhat	g24	g24	some	a	inprocess	finance	relfriend	b	b	a	c	d	strong	a	newidea	b	high	1000	10000	28000	yes
e1604	huynh thi cam vil	vn	travinh	1995	20	uni	female	0966635402; facebook: cam vil	admin	dropped	unfav	high	high	somewhat	g24	g24	none	b	inprocess		relfriend	a	a	d		d	strong	b	condpol	c	med		5000	5000	no
e1605	truong bao tram	vn	haugiang	1996	19	uni	female	n.a	admin	dropped	somewhat	avg	somewhat	seft	g24	g24	none	b	noneed	relationship	none	b	b	d	c	e	none	d	condpol	c	med				yes
e1606	pham van moi	vn	baclieu	1996	19	uni	male	phamvanmoi64@yahoo.com.vn; 0989047949	admin	notyet	somewhat	low	none	light	g24	g24	none	b	inprocess	technical	relfriend	c	c	d	e	d	some	d	never	a	certain				yes
e1607	nguyen thanh trung	vn	cantho	1995	20	uni	male	nguyenthanhtrung1612@gmail.com; 0938838151	admin	running	fav	avg	somewhat	somewhat	g24	g24	all	b	basic	relationship	relfriend	a	b	d	d	d	strong	a	newresource	c	med				yes
e1608	tieu van do	vn	haiphong	1994	21	uni	male	0913564034	salesm	notyet	unfav	avg	somewhat	somewhat	g24	g24	none	b	basic	relationship	saving	c	b	c	b	b	some	b	newresource	b	certain	500	1000	10000	yes
e1609	tran tri tu	vn	cantho	1995	20	uni	male	tutinkhokhan@gmail.com		running	somewhat	avg	high		g24	g24	none	b	good	finance	investors	c	a	c	d	d	strong	a	condpol	c	med		10000000	1000000	no
e1610	nguyen cong giu	vn	cantho	1995	20	uni	male	nguyenconggiu@gmail.com; 01644416911	admin	running	unfav	high	high	seft	g24	b1224	all	b	inprocess	finance	saving	b	c	a		d	strong	a	condpol	a	high	100	10000	50000	no
e1611	phan ngoc xuan	vn	dongthap	1995	20	uni	female	01272696721	admin	dropped	unfav	avg	none	strong	g24	g24	all	b	basic	product	gov	d	c	c	b	a	some	b	newresource	b	med				yes
e1612	duong diem trang	vn	vinhlong	1995	20	uni	female	diemtrangdhtd@gmail.com; 01244207777	admin	dropped	unfav	high	somewhat	strong	b1224	less12	none	b	inprocess	finance	saving	b	b	b		d	strong	c		b	high			15000	no
e1613	nguyen thi thuy an	vn	angiang	1991	24	uni	female	nguyenthithuyan0101@gmail.com	salesm	dropped	somewhat	high	somewhat	somewhat	g24	g24	some	b	inprocess	mgt	investors	c	c	c	a	d	some	a	newidea	c	med	50			yes
e1614	huynh kim hong	vn	cantho	1993	22	uni	female	huynhminhkhoa1524@gmail.com; 0949318736	admin	dropped	somewhat	low	somewhat	light	b1224	g24	all	b	inprocess		relfriend	b	a	d		c	strong	b	newidea	c	med	8			no
e1615	pham thi duyen	vn	haugiang	1992	23	uni	female	nhoduyen2902@gmail.com; facebook: duyen pham	admin	notyet	somewhat	avg	high	somewhat	g24	g24	some	a	inprocess	finance		a	c	a	a	d	none	a	condpol	c	med				no
e1616	hong thanh truong	vn	baclieu	1992	23	uni	male	sun.marc@yahoo.com; 0944355393	none	dropped	somewhat	low	somewhat	strong	g24	less12	none	b	inprocess	product		c	d	b		d	strong	b		b		10	4000	8000	no
e1617	nguyen huynh nghiem	vn	soctrang	1995	20	uni	female	0944050595	none	dropped	somewhat	low	somewhat	somewhat	g24	less12	none	b	inprocess	product		c	d	b		d	strong	b		b	high	10	4000	8000	no
e1618	nguy tuan phat	vn	baclieu	1995	20	uni	male	n.a	admin	dropped	somewhat	avg	none	seft	g24	g24	all	b	noneed	product	saving	c	b	b	b	e	none	c	condpol	c	certain				yes
e1619	pham dinh phuong thanh	vn	soctrang	1992	23	uni	female	pdpthanh@gmail.com; 01689888830	none	dropped	somewhat	high	somewhat	seft	g24	b1224	some	b	inprocess	relationship	saving	c	b	c	d	e	some	a	newresource	b					no
e1620	le nguyen hong an	vn	soctrang	1994	21	uni	female	0949100190	none	dropped	somewhat	low	somewhat	somewhat	g24		none	b	inprocess	product		c	d	b		d	strong	b		b	high	10	4000	8000	no
e1621	nguyen binh phuong tri	vn	bentre	1995	20	uni	female	n.a	admin	dropped	somewhat	low	none	seft	g24	b1224	none	b	basic	product	saving	b	c	b	b	c	none	d	condpol	b	certain				yes
e1622	nguyen thi phuong thao	vn	vinhlong	1995	20	uni	female	0987510339	admin	notyet	somewhat	high	high	somewhat	b1224	g24	some	b	good	finance	none	b	c	b	d	b	strong	a	condpol	b	med	500	100000	20000	yes
e1623	tran hang ni	vn	camau	1994	21	uni	female	tranhangni2212@gmail.com	admin	dropped	somewhat	high	somewhat	somewhat	g24	g24	none	b	inprocess	mgt	relfriend	c	b	b	d	d	negl	b	condpol	c	med				yes
e1624	tran thanh thao nguyen	vn	angiang	1995	20	uni	female	thaonguyentran52@gmail.com; 0948886334	salesm	running	fav	high	high	somewhat	g24	g24	all	a	good	finance	relfriend	b	b	a	a	a	strong	a	condpol	b	certain				yes
e1625	diep manh tuong	vn	camau	1993	22	hs	male	0917114687; facebook: diepmanhtuong@yahoo.com	admin	dropped	somewhat	high	somewhat	somewhat	g24	g24	some	b	inprocess	finance	relfriend	c	c	c	d	d	negl	b	newresource	b	med	8	2000	4000	yes
e1626	trinh kim oanh	vn	cantho	1995	20	uni	female	kimoanhtrinhoanh@gmail.com; 01633772899	admin	running	somewhat	low	somewhat	seft	g24	g24	some	b	inprocess	finance	relfriend	b	b	c		b	strong	a	newidea	b	med	100	10000	2000	no
e1627	tran thi anh ngan	vn	cantho	1995	20	uni	female	ttangan@gmail.com; 0985175034	hmr	running	somewhat	avg	somewhat	light	g24	g24	some	b	good	relationship	gov	a	b	b	b	b	strong	a	condpol	c	certain	10000	500000	200000	yes
e1628	huynh dam tien	vn	kiengiang	1993	22	uni	female	huynhdamtien@gmail.com	admin	dropped	somewhat	avg	somewhat	seft	g24	g24	none	b	inprocess	finance	none	c	c	d	d	d	some	a	condpol	c	med				yes
e1629	nguyen tran thuy an	vn	angiang	1991	24	uni	female	annguyen0907@gmail.com	none	dropped	somewhat	high	somewhat	seft	g24	g24	some	a	inprocess	mgt	investors	b	b	c	c	d	some	a	newresource	c	med				yes
e1630	vo quang thien	vn	cantho	1994	21	hs	male	quangthien2210@gmail.com; 0942822812	salesm	dropped	unfav	high	somewhat	light	b1224	less12	all	b	basic	product	investors	c	b	c	a	b	negl	b	condpol	b	med	75	100	500	yes
e1631	nguyen duy khanh	vn	kiengiang	1993	22	uni	male	0943805856; facebook: duy khanh		notyet	unfav	high	somewhat	somewhat	less12	g24	all	b	basic	others	relfriend	b	c	b	d	d	strong	a	condpol	c	med		100000000	400000000000	no
e1632	chau thi thuy loan	vn	kiengiang	1996	19	uni	female	chauloan112@gmail.com; facebook: loan chau	admin	dropped	somewhat	high	high	light	g24	b1224	some	b	inprocess	finance	relfriend	b	b	d		d	strong	b	condpol	c	high	1000	1000000000	300000000	no
e1633	tran kieu yen oanh	vn	camau	1995	20	uni	female	b00.sweet@yahoo.com; 01233977333	admin	running	somewhat	avg	somewhat	somewhat	b1224	g24	some	b	basic	relationship	relfriend	b	b	c	c	c	some	b	newresource	b	low	80	1000	2000	yes
e1634	truong thi tay thi	vn	angiang	1995	20	uni	female	taythitruong@gmail.com; 0968340825	admin	notyet	unfav	avg	somewhat	strong	g24	g24	none	b	noneed	technical	relfriend	d	d	d	c	e	some	c	condpol	c	low	8000	1000000	1000000	yes
e1635	nguyen hoang khang	vn	vinhlong	1995	20	uni	male	0942569190	admin	dropped	somewhat	high	high	strong	g24	g24	none	b	inprocess	finance	relfriend	c	b	b	d	d	strong	a	newidea	c	med	20	50000	20000	yes
e1636	tran tuan tai	vn	cantho	1995	20	uni	male	trantuantai95@gmail.com	admin	notyet	somewhat	low	none	somewhat	b1224	g24	all	b	good	product	investors	b	c	b	a	b	strong	b	never	b	med	1000	200000	150000	yes
e1637	nguyen thanh thien long	vn	soctrang	1994	21	uni	male		admin	dropped	unfav	low	somewhat	light	b1224	b1224	some	b	inprocess	finance	relfriend	b	b	b	e	d	negl	c	condpol	c	high	1000	60000	40000	yes
e1638	ho minh hoang	vn	tayninh	1993	22	uni	male	minhhoang.hotn@gmail.com	admin	dropped	somewhat	high	somewhat	somewhat	g24	g24	all	a	inprocess	relationship	relfriend	c	c	c	d	d	some	b	condpol	b	med		500		yes
e1639	dang long ho	vn	baclieu	1996	19	uni	male	01277936908		dropped	somewhat	high	high	somewhat	g24	g24	none	b	basic	relationship	relfriend	a	b	d	d	d	some	a	newidea	b	med	1000	5000000	3000000	no
e1640	ha hoang ninh	vn	kiengiang	1993	22	uni	male	facebook: ha hoang ninh	admin	dropped	somewhat	avg	somewhat	somewhat	b1224	b1224	all	b	good	relationship	investors	c	b	b	a	d	some	d	newresource	b	med	10	1000	10000	yes
e1641	nguyen thi my dung	vn	cantho	1996	19	uni	female	facebook: my dung	admin	dropped	somewhat	high	somewhat	somewhat	g24	g24																			no
e1642	nguyen thanh tha	vn	camau	1996	19	uni	male	n.a	finance	notyet	unfav	low	none	seft	g24	g24	none	c	noneed	others	saving	d	d	d	f										no
e1643	nguyen huu trong	vn	camau	1994	21	uni	male	n.a	admin	notyet	somewhat	low	somewhat	somewhat	g24	g24	all	b	inprocess	finance	saving	b	b	d	d	e	none	d	newidea	c	med				yes
e1644	phan thanh thien	vn	camau	1995	20	uni	male	01693912322	admin	notyet	unfav	low	none	seft	g24	b1224	none	c	noneed	others	investors	d	c	c		e	negl	d	newidea	b	med				no
e1645	vo huynh bich ngoc	vn	cantho	1994	21	hs	female	ngocvo@gmail.com; 0903471383	salesm	dropped	somewhat	high	somewhat	somewhat	less12	b1224	none	a	basic		relfriend	b	c	c		b	some	b	newresource	b	med				no
e1646	hoang viet anh	vn	camau	1992	23	hs	male	nhancash02@gmail.com	salesm	running	somewhat	avg	somewhat	strong	b1224	b1224	all	b	basic	finance	relfriend	a	b	a		b	some	a	newidea	b	med	1	300		no
e1647	dang bao tran	vn	haugiang	1990	25	uni	female	dangbaotran1990@gmail.com; 0984689399	admin	dropped	somewhat	avg	high	seft	g24	g24	none	b	good	product	saving	b	b	c	f	e	some	a	newidea	b	med	10	2000	1000	yes
e1648	giang son xan	vn	soctrang	1996	19	uni	male	sonxan2@gmail.com		dropped	somewhat	low		strong	b1224	b1224	some	b	basic	finance	relfriend	a	a	b		b	strong	b	newresource	b	med		10000	20000	no
e1649	huynh thi thanh truyen	vn	bentre	1995	20	hs	female	01686548695		dropped	somewhat	high	high	seft	g24	b1224	all	b	inprocess	finance	relfriend	c	b	c	d	d	strong	b	condpol	c	low				no
e1650	nguyen thi minh chau	vn	cantho	1992	23	uni	female	cherrynguyen111@gmail.com; 0907356302	salesm	running	somewhat	high	high	somewhat	g24	b1224	none	b	inprocess	finance	relfriend	b	b	d	d										no
e1651	nguyen ngoc tuyen	vn	haugiang	1992	23	uni	female	0974042444	none	notyet	somewhat	avg	somewhat	strong	g24	g24	none	b																	no
e1652	nguyen thi ngoc huong	vn	cantho	1994	21	uni	female	nguyenthingochuongct9x95@gmail.com; 0939395374	admin	dropped	somewhat	avg	somewhat	strong	g24	g24	some	b	inprocess	relationship	relfriend	c	b	c	d	d	strong	a	newresource	b	med	20	500		yes
e1653	nguyen thi huynh nhu	vn	angiang	1995	20	uni	female	01676407336	admin	dropped	somewhat	low	high	seft	g24	g24	none	b	basic	finance	saving	c	b	c	c	d	strong	a	newresource	c	low		500		yes
e1654	le kieu my	vn	baclieu	1994	21	uni	female	kieumy4589@gmail.com; 0918613418	salesm	dropped	somewhat	high	high	seft	g24	g24	none	b	basic	finance	relfriend	a	a	d	b	d	strong	a	newresource	c	med				yes
e1655	dinh thi kim ngoc	vn	soctrang	1994	21	uni	female	dinhthikimngoc68@gmail.com; 0917242868	admin	dropped	somewhat	high	high	strong	g24	g24	none	b	inprocess	relationship	relfriend	c	c	c	d	d	strong	b	condpol	c	med	75	1000000000	200000000	yes
e1656	tieu my linh	vn	cantho	1995	20	uni	female	linhpizzatran@gmail.com; 0915411415	salesm	notyet	somewhat	high	somewhat	somewhat	g24	b1224	none	b	inprocess	mgt	investors	b	d	d	d	d	strong	a	newidea	c	low				yes
e1657	nguyen linh nhi	vn	cantho	1994	21	hs	female	lucynguyen1203@gmail.com; 0913922193	salesm	dropped	unfav	avg	somewhat	somewhat	g24	b1224	some	b	inprocess	finance	investors	c	c	b		d	strong	b	condpol	c	low				no
e1658	nguyen thi kim thoa	vn	cantho	1994	21	hs	female	0967227749	salesm	dropped	somewhat	avg		somewhat	g24	g24	some	b	inprocess	finance	investors	c	c	b		d	strong	b	condpol	c	low				no
e1659	vo thi my ngoc	vn	kiengiang	1993	22	hs	female	01276000191; facebook: chassmine ngoc	salesm	dropped	somewhat	high	high	seft	g24	g24	none	b	basic	finance	relfriend	b	b	b	d										no
e1660	phan minh tuan	vn	cantho	1994	21	hs	male	nightteajou7676@gmail.com; 01286996085		dropped	unfav	avg		somewhat	g24	b1224	some	b	inprocess	finance	investors	c	c	b		d	strong	b	condpol	c	low				no
e1661	phan thi bao ngoc	vn	cantho	1995	20	uni	female	baongoc199559@yahoo.com.vn; 01699258898	none	dropped	somewhat	high	somewhat	light	g24	g24	none	b	noneed	relationship	investors	c	c	b	d	d	strong	a	newresource	c	med	40	10000	5000	yes
e1662	tran thi huyen	vn	soctrang	1993	22	uni	female	0985810526	salesm	running	somewhat	high	high	somewhat	g24	g24	some	b	inprocess	finance	saving	b	b	b	d	d	strong	b	newidea	b	high	10000	150000	50000	yes
e1663	nguyen thi hong tham	vn	angiang	1995	20	uni	female	01643221110	admin	notyet	somewhat	avg	somewhat	light	g24	b1224	some	b	inprocess	finance	relfriend	c	b	c	d	d	strong	a	newresource	c	med	10	5000	5000	yes
e1664	le thi bich ngoc	vn	cantho	1994	21	uni	female	lengoc25194@gmail.com; 0922144082	salesm	running	somewhat	avg	somewhat	somewhat	less12	g24	none	b	basic	mgt	saving	b	d	a	b	b	strong	c	condpol	b	high	5	10000	7000	yes
e1665	nguyen thi huynh nhu	vn	angiang	1994	21	uni	female	nguyennhu194@gmail.com; 01677239395	salesm	dropped	unfav	high	somewhat	somewhat	g24	g24	none	b	inprocess	mgt	relfriend	c	c	c	c	d	some	b	newidea	b	med				yes
e1666	thieu thi kim lien	vn	baclieu	1993	22	uni	female	0948451300	admin	dropped	somewhat	avg	somewhat	somewhat	g24	g24	none	b	inprocess	finance	relfriend	c	c	d	f	d	negl	a	condpol	b	low				yes
e1667	le hoang thuong	vn	camau	1992	23	uni	male	lhoangthuong@gmail.com	admin	notyet	unfav	low	somewhat	seft	g24	g24	none	b	noneed	others	relfriend	c		d	c	d	strong	a	newresource	b	low				no
e1668	vo thi thuy linh	vn	cantho	1994	21	uni	female	thuylinhqtkd8@gmail.com; 0946608870	salesm	dropped	somewhat	high	high	somewhat	b1224	g24	all	b	inprocess	finance	relfriend	c	b	b	a	d	some	a	condpol	c	high	10	500		yes
e1669	tu thi diem	vn	vinhlong	1994	21	uni	female	facebook: diem tu	admin	running	somewhat		high	light	less12	g24	all	a	good	others	relfriend	a	b	b	d										no
e1670	nguyen thi my linh	vn	travinh	1994	21	uni	female	01868644443; facebook: linh phung	admin	running	somewhat	high	high	light	less12	g24	all	a	good	others	relfriend	a	b	b	d	a	some	a	newresource	c	med				yes
e1671	dang ngoc thao trang	vn	soctrang	1995	20	uni	female	su_juvoi@yahoo.com.vn; 01224070757	salesm	dropped	unfav	low	none	light	less12	b1224	all	b	inprocess	relationship	relfriend	b	b			d	some	b	newresource	b	med				no
e1672	nguyen thi ngoc tien	vn	kiengiang	1994	21	uni	female	0968727323; ngoc tien	admin	running	somewhat	high	somewhat	somewhat	g24	g24	some	b	inprocess	finance		b	b	c		d	negl	b	newresource	b	certain	50	100	100	no
e1673	mai thi hoai thuong	vn	haugiang	1995	20	uni	female	01225859835; facebook: hoai thuong	admin	running	somewhat	high	somewhat	somewhat	g24	g24	some	b	inprocess			c	b	c		d	negl	b	condpol	b	certain	100	100	100	no
e1674	huynh phan minh nguyet	vn	cantho	1993	22	uni	female	huynhphanminhnguyet.qtkddl@gmail.com; 01286942243	none	dropped	unfav	high	somewhat	somewhat	g24	g24	none	b	inprocess	finance	relfriend	b	b	c	c	d	strong	a	condpol	c	med	500	500	1500	yes
e1675	trinh ngoc anh	vn	cantho	1994	21	uni	female	trinhngocanh@gmail.com; 0949409906	none	dropped	unfav	high	somewhat	somewhat	g24	g24	none	b	inprocess		relfriend	b	b	c	c	d	strong	a	newresource	c	med	1000	500	1500	no
e1676	truong cam thuy	vn	camau	1994	21	uni	female	camthuy9541@gmail.com	salesm	running	unfav	low	somewhat	seft	g24	g24	none	b	inprocess	finance	relfriend	c	c	d	d	d	none	a	newidea	b	high				yes
e1677	phan huyen suong	vn	camau	1996	19	uni	female	n.a	salesm		somewhat	high	somewhat	light	b1224	g24	none	b	basic	finance	relfriend	b	b	b	d	d	some	a	newresource	c	med				no
e1678	do thi thao nguyen	vn	bentre	1994	21	uni	female	shuheo1994@gmail.com	salesm		somewhat	high	somewhat	light	b1224	g24	none	b	basic	finance	relfriend	b	b	b	d	d	some	a	condpol	c	med				no
e1679	duong ngoc hau	vn	kiengiang	1994	21	uni	male	0913222253; facebook: hau duong	admin	notyet	somewhat	high	somewhat	strong	g24	g24	none	b	inprocess	others	none	b	b	b	c	d	strong	a	newresource		high		10000		no
e1680	dang thi huynh mai	vn	angiang	1995	20	grad	female	n.a	admin	notyet	fav	high	high	strong	b1224	less12	all	a	inprocess	finance	relfriend	b	a	c	a	c	strong	b	newresource	b	med		10000	20000	yes
e1681	tran cong quan	vn	tiengiang	1996	19	uni	male	n.a	admin	notyet	somewhat	high	high	strong	g24	g24	none	a	basic	mgt	relfriend	a	a	d	c	d	strong	a	newresource	c	med				yes
e1682	nguyen huu tin	vn	cantho	1996	19	uni	male	huutinnguyen@gmail.com	salesm	dropped	somewhat	low	none	somewhat	less12	g24	some	b	basic	relationship	relfriend	c	c	b	f	e	some	b	condpol	c	high				yes
e1683	vo minh thu	vn	kiengiang	1996	19	uni	female	minhthuvo051196@gmail.com; 01234562326	admin	dropped	somewhat	low	none	light	g24	g24	none	b	inprocess	relationship	relfriend	b	c	b	d	e	negl	b	condpol	c	high				yes
e1684	nguyen ngoc mong thi	vn	camau	1996	19	uni	female	thithi04154@gmail.com		notyet	somewhat	high	somewhat	somewhat	b1224	b1224	none	b	inprocess		none	c	b	d		d	some	a	condpol	c	med				no
e1685	huynh trung tin	vn	camau	1996	19	uni	male	0943260132	admin	running	unfav	low	somewhat	somewhat	g24	g24	some	b	inprocess	relationship	relfriend	b	b	a	a	d	negl	b	newidea	b	med				yes
e1686	nguyen huu tam	vn	bentre	1996	19	uni	male	n.a	admin	notyet	somewhat	high	high	somewhat	g24	g24	none	b	basic	mgt	relfriend	a	b	d	c	d	strong	a	condpol	c	med				yes
e1687	nguyen thanh van	vn	soctrang	1996	19	uni	male	n.a	admin	running	somewhat	avg	somewhat	strong	g24	g24	some	b	good	product	investors	a	a	b	a	a	some	a	newresource	a	med				yes
e1689	huynh ngoc	vn	tiengiang	1996	19	uni	female	facebook: ngoc huynh	admin	notyet	somewhat	high	none	somewhat	g24	b1224	none	b	noneed	product	investors	c	d	c	e	d	some	c	newidea	b	med	1000	2	4	yes
e1690	ly tranh la	vn	kiengiang	1992	23	uni	male		hmr	notyet	unfav	avg	high	strong	less12	less12	all	a	good	finance	relfriend	a	a	a	a	a	strong	a	never	a	low	10			yes
e1691	huynh huu thanh	vn	kiengiang	1995	20	uni	male	huynhthanh250695@gmail.com; 0907279749	admin	notyet	somewhat	low	none	light	g24	less12	all	b	good	finance	saving	b	b	c		d	negl	a	newresource	b	med	1000	1000000	800000	no
e1692	nguyen nhan anh	vn	kiengiang	1995	20	uni	male	n.a	admin	dropped	somewhat	avg	somewhat	light	g24	b1224	none	b	noneed	finance	relfriend	a	d	d	d	d	some	d	newresource	c	med		10000	10000	yes
e1693	nguyen ngoc thanh xuan	vn	dongthap	1990	25	uni	male	nnthanhxuan1990@gmail.com; 01695674746	finance	dropped	somewhat	high	high	somewhat	g24	g24	all	a	basic	product	relfriend	b	b	a	b	c	some	b	never	c	med	50	1000	500	yes
e1694	nguyen trong nguyen	vn	camau	1995	20	uni	male	trongnguyen2810@gmail.com; 0945397274	salesm	dropped	somewhat	low		seft	g24	g24	some	b	inprocess	product	relfriend		c	d	f										no
e1695	le thi tuyet lan	vn	cantho	1994	21	uni	female	lethituyetlan987@gmail.com; 0914779123	admin	dropped	unfav	high	high	strong	g24	g24	none	b	basic	finance	relfriend	c	d	c	f	d	strong	a		c	med	20	1000000000	1000000000	no
e1696	truong thao linh	vn	cantho	1995	20	uni	female	ttlinh4300@gmail.com; 0939841007	none	notyet	somewhat	low	somewhat	strong	g24	g24	none	a	basic		relfriend	c	b	b		d	some	a	condpol	b	med				no
e1697	ha thi huyen ngoc	vn	cantho	1995	20	uni	female	conangbandautay@gmail.com; 0124781786	salesm	running	unfav	low	none	strong	g24	g24	some	b	basic	finance	none	a	c	a		d	strong	b	newresource	c	certain				no
e1698	le hoang khanh	vn	kiengiang	1996	19	uni	male	khanhsmgle76@gmail.com; 01638562084	admin	dropped	somewhat	avg	somewhat	light	g24	g24	none	b	noneed	mgt	none	c	c	d		b	strong	b	newidea	c	med				no
e1699	nguyen cam tien	vn	camau	1996	19	uni	female	toctienmuahe@gmail.com	none	dropped	unfav	low	somewhat	somewhat	b1224	less12	none	b	basic		saving	c	c	b	b	d	some	a	newresource	a	med				no
e1700	tran thi thao mi	vn	cantho	1995	20	uni	female	facebook: thao mi tran	admin	notyet	fav	avg	somewhat	somewhat	g24	g24	some	b	inprocess	mgt	relfriend	b	a	c	f	d	strong	d	condpol	c	high	1			yes
e1701	tran thuy linh	vn	cantho	1992	23	hs	female	tranthuylinh15121992@gmail.com; 0965029204	finance	running	somewhat	avg	high	seft	g24	b1224	all	a	good	product	relfriend	a	a	b	a	a	some	a	never	b	med	100	10000	10000	yes
e1702	nguyen bao khanh	vn	dongthap	1996	19	uni	male	nguyenbaokhanh0925247001@yahoo.com; 0925247001	admin	notyet	somewhat	low	none	seft	b1224	b1224	all	b	noneed	technical	gov	b	c	c	f	d	none	d	condpol	c	high				yes
e1703	le vu dinh quang	vn	dongthap	1996	19	uni	male	0922227915; facebook: quangpsi	admin	notyet	unfav	low	none	seft	g24	g24	none	c	noneed	others	none	c	d	d	f	d	none	d	never	a	certain				yes
e1704	nguyen le duc tri	vn	cantho	1994	21	uni	male	johnytringuyen94@gmail.com; 0932817744	finance	running	somewhat	high	high	somewhat	g24	g24	some	a	basic	finance	investors	c	b	a	c	a	strong	a	newresource	b	med	3	25000	50000	yes
e1705	tran ngoc lan nhi	vn	cantho	1995	20	uni	female	0965472475	salesm	running	somewhat	high	somewhat	strong	g24	less12	all	a	good	product	relfriend	d	d	b	c	a	negl	c	newidea	a	high				yes
e1706	truong cam tu	vn	baclieu	1994	21	uni	female	n.a	admin		unfav	avg	somewhat	seft	g24	g24	some	b	inprocess	relationship	relfriend	c	b	b	f	d	strong	a	newresource	a	low				no
e1707	tran minh thuong	vn	kiengiang	1994	21	uni	male	01226563496	admin	dropped	somewhat	low	none	light	g24	b1224	none	b	noneed	product	saving	b	c	c	c	b	some	c	condpol	c	med		100	2000	yes
e1708	le minh thanh	vn	kiengiang	1995	20	uni	male	01265533995	admin	running	fav	avg	high	seft	g24	g24	some	a	good	others	relfriend	b	b	c	a	a		a	newresource	a	certain		100	3000	no
e1709	huynh minh duy	vn	angiang	1993	22	uni	male	huynhminhduy1993@gmail.com; 01283846113	salesm	running	somewhat	high	somewhat	strong	g24	g24	none	b	inprocess	finance	relfriend	c	b	c	b	c	strong	a	condpol	c	high				yes
e1710	tran anh tu	vn	cantho	1993	22	uni	male	tutrananhtu2014@gmail.com; 0963890217	salesm	notyet	somewhat	high	somewhat	strong	g24	g24	none	b	inprocess		relfriend	c	b	c	b	c	strong	a	condpol	c	med				no
e1711	truong khanh linh	vn	camau	1996	19	uni	male	truongkhanhlinh008@gmail.com; 0907560246		dropped	somewhat	high	high	somewhat	g24	g24	none	a	inprocess	finance	relfriend	a	b	d	d	d	strong	a	newresource	b	med				no
e1712	bui thi thanh tuyen	vn	angiang	1991	24	grad	female	btthanhtuyennh4c@gmail.com	admin	dropped	somewhat	high	somewhat	seft	b1224	g24	none	b	basic	finance	relfriend	b	b	a	c	b	strong	a	condpol	b	high				yes
e1713	phan mong tuyen	vn	camau	1993	22	uni	female	phantuyen0303@gmail.com; 0942244639	admin	dropped	somewhat	high	somewhat	somewhat	g24	g24	none	b	inprocess	finance	relfriend	a	a	b	d	b	strong	a	newresource	b	high		100	100	yes
e1714	huynh ha nhi	vn	cantho	1993	22	uni	female	hanhi04@gmail.com	salesm	dropped	somewhat	avg	somewhat	somewhat	g24	g24	all	b	basic	relationship	investors	c	a	d	b	d	some	a	newresource	b	certain				yes
e1715	doan diem kieu	vn	camau	1996	19	n.a	female	n.a	none	notyet	unfav	low	none	light	less12	less12	none	c	noneed	technical	none	d	d	d	c	b	some	a	newresource	c	high				yes
e1716	nguyen viet dang	vn	cantho	1994	21	uni	male	n.a	finance	notyet	unfav	low	somewhat	light	g24	g24	none	b	noneed	relationship	saving	c	c	c	e	e	none	b	newresource	b	med				yes
e1717	vo thanh duy	vn	soctrang	1996	19	uni	male	vtd0801@gmail.com; 0983618631	admin	dropped	somewhat	high	somewhat	strong	g24	g24	some	b	basic	mgt	relfriend	c	c	b	d	d	strong	a	condpol	c	med				yes
e1718	hang buu long	vn	angiang	1991	24	uni	male	buulonghang@gmail.com; facebook: buulonghang@gmail.com	salesm	dropped	somewhat	avg	none	somewhat	b1224	g24	none	b	basic	finance	saving	b	c	b	c										no
e1719	ho kim cham	vn	camau	1994	21	uni	female	chamcudo8610@gmail.com; 0942157845	salesm	notyet	somewhat	high	somewhat	light	g24	g24	some	b	inprocess	finance	relfriend	c	c	b	d	d	some	a	newidea	c	low				yes
e1720	huynh dang kha	vn	kiengiang	1996	19	uni	male	piterkha@gmail.com; 01655464464	salesm	dropped	somewhat	high	high	somewhat	g24	g24	none	b	inprocess	mgt	relfriend	c	a	d	c	d	strong	b	newresource	c	high				yes
e1721	le thanh phuong	vn	vinhlong	1996	19	uni	male	norisoji@gmail.com; 0975782185		dropped	somewhat	high	somewhat		g24	b1224	some	b	inprocess		relfriend	b	b	a		d	some	b		c	med				no
e1722	cao manh hung	vn	gialai	1996	19	uni	female	caomanhhung96@yahoo.com; 0965561619		dropped	somewhat	low	none	seft	g24	g24	none	b	inprocess			c	d	d		d	strong	b	condpol	c	high				no
e1723	nguyen van tai	vn	angiang	1994	21	uni	male		admin	dropped	somewhat	high	high	strong	b1224	g24	none	a	basic	finance	relfriend	b	b	d	d	d	some	a	condpol	c	med	200			yes
e1724	bui thao duong	vn	cantho	1994	21	uni	female	0939678195	salesm	running	fav	avg	somewhat	strong	g24	g24	some	b	basic	finance	investors	b	b	b	a	a	negl	c	newresource	b	med	100	2000	1000	yes
e1725	nguyen hoai khuong	vn	cantho	1992	23	uni	male	hoaikhuong040893@gmail.com; 0949013267	salesm	notyet	unfav	low	somewhat	somewhat	g24	less12	all	b	basic	finance	relfriend	c	b	d		d	some	a	newresource	c	med	50	350	1000	no
e1726	le van huu nam	vn	cantho	1994	21	uni	male	levanhuunam@gmail.com; 0939679408				low	somewhat	somewhat	g24	less12	all	b	basic	finance	relfriend	c	b	d	b										no
e1727	ly thuy nhu	vn	baclieu	1994	21	uni	female	lythuynhu94@gmail.com; 0949213595	admin	running	unfav	high	somewhat	somewhat	less12	g24	none	b	basic	relationship	relfriend	c	c	b	d	d	strong	c	condpol	b	certain	13	250000	300000	yes
e1728	nguyen thi truc linh	vn	cantho	1993	22	uni	female	pelinh93st@gmail.com; facebook: linh nguyen	admin	dropped	fav	high	high	seft	g24	g24	none	b	inprocess	finance	relfriend	b	b	d	a	d	strong	a	condpol	c	med		3000	10000	yes
e1729	le thi thao nguyen	vn	cantho	1993	22	uni	female	fieldthaonguyen@yahoo.com.vn; 0966060899	salesm	running	unfav	high	high	somewhat	g24	g24	none	b	inprocess	finance	saving	c	b	b		d	strong	a	condpol	c	med	15	50	15000	no
e1730	nguyen hoang kim lan	vn	cantho	1994	21	uni	female	nguyenduong.jsk@gmail.com; 0939120639	admin	running	somewhat	high	high	seft	g24	g24	none	b	inprocess	others	saving	b	a	b	d	e	strong		newidea	b	med	4	2500	1000	no
e1731	truong duc vinh	vn	vinhlong	1994	21	hs	male	01666372949	admin	dropped	fav	high	somewhat	seft	g24	g24	all	a	inprocess	product	relfriend	c	c	c	c	d	strong	a	condpol	c	med				yes
e1732	bui thi dieu hanh	vn	cantho	1993	22	uni	female	n.a	pom	dropped	somewhat	low	somewhat	somewhat	g24	g24	none	b	noneed	relationship	investors	c	b	b	b	a	some	b	newresource	b	med		2000	1500	yes
e1733	nguyen thien bao	vn	cantho	1993	22	uni	male	bao.nguyen93@yahoo.com; facebook: baost789@yahoo.com.vn	salesm	dropped	somewhat	low	somewhat	light	b1224	less12	none	a	basic	finance	none	a	a	d	b	d	strong	a	newresource	c	med	200	3000000000	700000000	yes
e1734	nguyen huu canh	vn	soctrang	1995	20	uni	male	huucanh@gmail.com	salesm	running	somewhat	high	high	strong	g24	g24	all	a	good	finance	relfriend	b	a	a	a	a	strong	a	never	b	certain		2000	10000	yes
e1735	truong vinh phuc	vn	dongthap	1994	21	uni	male	0909569336	salesm	running	somewhat	high	somewhat	strong	g24	g24	some	b	inprocess	finance	relfriend	b	a	a	a	a	some	b	newidea	c	med	60	1000	500	yes
e1736	tran ngoc thien	vn	cantho	1993	22	uni	male	tranngthien@gmail.com; 01225835260	admin	notyet	somewhat	avg	somewhat	light	g24	g24	none	b	inprocess	finance	saving	b	b	c	d	d	negl	a	condpol	c	med	500	500000	1000000	yes
e1737	phan thi ngoc dung	vn	dongthap	1995	20	uni	female	n.a	admin	notyet	unfav	high	high	somewhat	g24	g24	some	b	inprocess	finance	relfriend	b	b	d	e	d	strong	a	newresource	c	med				yes
e1738	truong hoang huyen tram	vn	cantho	1994	21	uni	female	thhtram.tdu@gmail.com; 0977489778	admin	dropped	unfav	low	high	strong	g24	g24	some	b	inprocess	finance	relfriend	a	a	d		d	strong	a	condpol	c	certain				no
e1739	tran ngoc ngan	vn	camau	1996	19	uni	female	n.a	admin	notyet	unfav	high	somewhat	seft	g24	g24	none	c	noneed	others	relfriend	d	c	c	e	e	strong	a	newidea	c	med				yes
e1740	nguyen thi huong	vn	soctrang	1996	19	uni	female	n.a	admin	notyet	unfav	high	high	somewhat	g24	g24	none	a	noneed	relationship	relfriend	b	c	c	b	a	some	d	never	b	high				yes
e1741	phan thi cam giang	vn	haugiang	1994	21	uni	female	cgiang2010td2@gmail.com; 01216814882	salesm	dropped	somewhat	high	high	somewhat	g24	g24	none	b	inprocess	mgt	none	c	c	d	c	d	negl	b	condpol	b	certain				yes
e1742	truong thanh tuan	vn	tiengiang	1993	22	uni	male	truongthanhtuan93k6@gmail.com	salesm	notyet	unfav	low	somewhat	somewhat	g24	g24	some	a	inprocess	relationship	relfriend	c	c	c	f	d	negl	d	newresource	c	med				yes
e1743	tran khanh thuy tien	vn	binhthuan	1996	19	uni	female	n.a		notyet	unfav	avg	high	somewhat	b1224	g24	some	b	good	finance	relfriend	b	b	b	c	a	negl	c		a	low				no
e1744	thai tong nguyen	vn	cantho	1993	22	uni	male	thaitongnguyen@gmail.com	salesm	notyet	somewhat	avg	high	seft	g24	g24	all	a	inprocess	relationship	relfriend	b	c	d	a	d	negl	c	condpol	c	med				yes
e1745	tran quang nhut	vn	soctrang	1993	22	uni	male	quangnhutt36@gmail.com; 0904190963	admin	dropped	somewhat	high	somewhat	seft	g24	g24	some	b	noneed	finance	none	c	b	b	e	d	some	a	newresource	b	high	200	7900	10000	yes
e1746	vo van minh thai	vn	haugiang	1993	22	uni	male	vovanminhthaidhh5156@gmail.com; 01659023230	admin	dropped	somewhat	low	somewhat	seft	g24	g24	none	b	inprocess	relationship	none	a	b	b	d	d	strong	b	condpol	c	med	100	10000	5000	yes
e1747	bui quoc quy	vn	dongthap	1992	23	uni	male	facebook: quocquy22@gmail.com	admin	notyet	somewhat	avg	somewhat	somewhat	b1224	less12	none	a	inprocess		saving	c	c	c		e	some	c	condpol	c	certain	27	146000	130000	no
e1749	nguyen thi cam tien	vn	angiang	1994	21	n.a	female	n.a	admin	dropped	somewhat	low	somewhat	somewhat	g24	g24	all	b	inprocess	relationship	relfriend	b	b	c	a	c	some	b	newresource	b	low				yes
e1750	hua huynh nga	vn	camau	1994	21	uni	female	huahuynhngacm@gmail.com; 01297255222	admin	dropped	somewhat	low	somewhat	somewhat	g24	g24	all	b	basic	relationship	relfriend	b	b	b	c	c	some	b	newresource	b	low	10	5000	10000	yes
e1751	nguyen thi ut vien	vn	soctrang	1994	21	uni	female	utvien0902@gmail.com; 01265976066	admin	running	somewhat	high	high	somewhat	g24	g24	none	b	basic	finance	relfriend	c	a	d	d	d	some	a	newresource	b	med	50	800	800	yes
e1752	le chan nghiep	vn	vinhlong	1996	19	uni	male	channghiepvlg@gmail.com; 0969939749	admin	dropped	unfav	avg	high	strong	g24	g24	all	a	noneed	product	relfriend	c	c	d	c	d	some	a	condpol	c	low				yes
e1753	nguyen ngoc phuong nghi	vn	vinhlong	1996	19	uni	female	n.a	admin	dropped	unfav	avg	high	strong	g24	g24	all	a	noneed	product	relfriend	c	c	d	c	d	some	a	condpol	c	low				yes
e1754	tran kim ngan	vn	cantho	1994	21	uni	female	n.a	admin	dropped	somewhat	avg	somewhat	somewhat	b1224	less12	all	b	basic	finance	relfriend	a	a	d	a	d	some	b	newresource	b	med		10000	20000	yes
e1755	mai kim thuy vy	vn	haugiang	1994	21	uni	female	mktvy733@gmail.com; 0907536384	admin	running	somewhat	low	high	somewhat	g24	g24	none	b	basic	product	relfriend	c	a	d	d	b	strong	a	newresource	b	certain	6000	20000000	30000000	yes
e1756	mai kim thuy vy	vn	cantho	1994	21	uni	female	maikimthuyvy6894@gmail.com; facebook: thuy vy	admin	running	somewhat	low	high	somewhat	g24	g24	none	b	basic	product	relfriend	c	a	d	d	b	strong	a	newresource	b	certain	6000	2000000	30000000	yes
e1757	pham thi my hanh	vn	cantho	1994	21	uni	female		admin	dropped	somewhat	high	somewhat	somewhat	g24	g24	some	b	inprocess		relfriend	b	b	d		a	some	b	newresource	b	high	800	5000000	1000000	no
e1758	nguyen tuong diem nhu	vn	vinhlong	1994	21	uni	female	01863192319; facebook: nhu nguyen	salesm	dropped	somewhat	avg	none	strong	g24	g24	some	b	inprocess	mgt	relfriend	c	b	d	d	b	some	b	newidea	c	med				yes
e1759	vo ngoc y nhi	vn	vinhlong	1996	19	uni	female	nhi_vo1996@yahoo.com; 01869372773	admin	notyet	somewhat	high	high	strong	g24	g24	none	b	basic	finance	investors	a	a	d	f	e	none	b	condpol	b	high	2	10000	50000	yes
e1760	trinh thi my linh	vn	baclieu	1991	24	grad	female	ttmlinhbl1991@gmail.com; 01227885900	salesm	running	fav	high	high	seft	g24	g24	all	a	good	finance	investors	a	a	a	d	b	some	c	newidea	c	med	10			yes
e1761	nguyen thi ngoc giang	vn	angiang	1995	20	uni	female	01636358306; facebook: pupin	salesm	dropped	somewhat	avg	somewhat	somewhat	g24	less12	none	b	inprocess	relationship	relfriend	b	b	c	a	a	strong	b	condpol	b	med				yes
e1762	huynh van khanh	vn	soctrang	1996	19	uni	male	0168770030khanh@gmail.com; 0168770030	admin	running	somewhat	avg	somewhat	somewhat	g24		some	b	basic	finance	investors	b	b	b	c	c	some	b	condpol	b	med	200	10000	2000	no
e1763	ha cao vi	vn	haugiang	1996	19	uni	male	vyhunter96@gmail.com; 01255871018	admin	running	somewhat	avg	somewhat	somewhat	g24	b1224	some	b	basic	finance	relfriend	b	b	b	c	c	some	b	condpol	b	med	200	10000	1000	yes
e1764	tieu vu nhan	vn	camau	1996	19	uni	male	0944995458	admin	running	somewhat	avg	somewhat	somewhat	g24	b1224	some	b	basic	finance	relfriend	b	b	b	c	c	some	b	newresource	b	med	300	15000	5000	yes
e1765	tran thi bich tran	vn	soctrang	1995	20	uni	female	bichtran95st@gmail.com; 0969542229	admin	dropped	somewhat	high	high	seft	g24	g24	none	a	inprocess	product	relfriend	a	b	b	d	d	strong	c	newidea	b	med	100	100000	10000	yes
e1766	lam thi hong ngoc	vn	cantho	1996	19	uni	female	n.a	salesm	notyet	somewhat	avg	somewhat	light	g24	g24	none	b	inprocess	finance	investors	b	b	c		d	strong	a	condpol	b	high		100000	100000	no
e1767	tran thi cam nhung	vn	travinh	1996	19	uni	female	facebook: nhung tran	admin	dropped	somewhat	high	somewhat	seft	g24	g24	none	b	noneed	finance	investors	c	c	d	c	d	some	d	newresource	c	med				yes
e1768	vo thi thanh truc	vn	soctrang	1996	19	uni	female	facebook: thanh truc	admin	notyet	somewhat	low	none	somewhat	g24	g24	none	b	inprocess	mgt	relfriend	c	c	d	d	d	some	d	newresource	c	med				yes
e1769	ha thi thu nga	vn	bentre	1996	19	uni	female	n.a	admin	notyet	somewhat	low	none	somewhat	g24	g24	none	b	inprocess	mgt	relfriend	c	c	d	d	d	some	d	newresource	c	med				yes
e1770	nguyen minh tam	vn	cantho	1995	20	uni	male	nguyenminhtamtaydo@gmail.com; 01675535367	admin	notyet	somewhat	high	somewhat	strong	g24	g24	none	a	inprocess	relationship	investors	b	c	d	c	d	some	a	condpol	c	med				yes
e1771	nguyen thi nhu y	vn	haugiang	1995	20	uni	female	n.a	admin	notyet	unfav	low	none	strong	g24	g24	some	c	noneed	product	relfriend	d	d	d	d	d	negl	d	newidea	c	low		25000	50000	yes
e1772	tran huyen trang	vn	camau	1995	20	uni	female	01233022440	admin	dropped	somewhat	high	somewhat	strong	g24	g24	none	b	inprocess	finance	saving	c	b	d	d	d	strong	b	condpol	c	certain	1000	250000	100000	yes
e1773	pham thy vy	vn	tiengiang	1995	20	uni	female	vivian170495@gmail.com; 01229342444	admin	notyet	somewhat	high	high	strong	b1224	b1224	none	b	inprocess		relfriend	b	b	c		d	strong	b	newidea	c	low	2	5000	12500	no
e1774	tran thi nhieu	vn	soctrang	1996	19	uni	female	facebook: nhieu tran	admin	notyet	somewhat	low	somewhat	somewhat	g24	g24	none	c	noneed	finance	none	b	d	d	f	e	none	d	newresource	b	med	10	10000	30000	yes
e1775	le thi le quyen	vn	vinhlong	1996	19	uni	female	facebook: quyen sociu	salesm	dropped	somewhat	avg	somewhat	strong	g24	g24	none	b	inprocess	mgt	relfriend	b	d	d	f	d	none	d	condpol	c	certain	10	10000	30000	yes
e1776	huynh nguyen my nhan	vn	vinhlong	1996	19	uni	female	facebook: moon lin	admin	notyet	somewhat	low	somewhat	somewhat	g24	g24	none	c	noneed	finance	none	b	d	d	f	e	none	d	newresource	b	med	10	10000	30000	yes
e1777	tran minh xuan	vn	kiengiang	1995	20	uni	male	01626261911; facebook: xuan minh	admin	dropped	somewhat	low	somewhat	seft	g24	g24	some	b	noneed	finance	relfriend	c	b	d	f	d	some	a	condpol	c	med		15000	100000	yes
e1778	nguyen thi my quyen	vn	bentre	1996	19	uni	female	myquyen159@gmail.com; 01677939082	admin	notyet	unfav	high	high	light	g24	g24	some	b	inprocess	others	none	b	b	b		d	strong	b	newresource	c	med	100	3000	1500	no
e1779	duong thien tu	vn	cantho	1996	19	uni	female	conma263@gmail.com; facebook; duong tu	admin	notyet	somewhat	low	somewhat	light	g24	g24	some	b	inprocess		relfriend	c	b	d	d	d	strong	a	condpol	c	med				no
e1780	quach vu thai	vn	soctrang	1996	19	uni	male	01653498206	admin	dropped	somewhat	low	somewhat	seft	g24	g24	some	b	noneed	finance	none	c	b	d	f										no
e1781	nguyen thi huynh giao	vn	cantho	1996	19	uni	female	huynhgiao868@gmail.com; 01223751314	admin	running	somewhat	high	high	somewhat	g24	g24	some	b	inprocess	technical	relfriend	b	b	d	c	d	some	b	newresource	b	high	200	10000	1000	yes
e1782	nguyen dieu my	vn	baclieu	1996	19	uni	female	nguyendieumy1901@gmail.com; 0918794846	admin	dropped	somewhat	low	somewhat	seft	g24	g24	some	b	noneed	finance	none	c	b	d	d	d	negl	a	condpol	c	med	20	1000000	1000000000	yes
e1783	ong minh nhut	vn	camau	1996	19	uni	male	ongminhnhut10@yahoo.com.vn; 0943302040	admin	dropped	somewhat	high	somewhat	strong	b1224	g24	none	b	inprocess	finance	relfriend	b	b	d	d	c	some	b	newresource	b	med	10			yes
e1784	pham tran thien thanh	vn	bentre	1995	20	uni	male	pttthanhit@gmail.com; 01665950095	admin	running	somewhat	avg	somewhat	strong	b1224	b1224	none	b	basic	relationship	relfriend	b	b	a		d	strong	a	newresource	c	med	20			no
e1785	nguyen thi hoang yen	vn	kiengiang	1995	20	uni	female	n.a	admin	dropped	somewhat	low	somewhat	seft	g24	g24	some	b	noneed	finance	none	c	b	d	d	d	none	d	condpol	b	med				yes
e1786	nguyen thi kieu ngan	vn	cantho	1994	21	uni	female	nganngan2912@gmail.com; 0932887708	admin	dropped	somewhat	high	somewhat	somewhat	g24	g24	all	b	basic	product	relfriend	b	b	b	d	c	strong	a	newidea	c	high				yes
e1787	nguyen thi kieu my	vn	soctrang	1996	19	uni	female	kieumynguyen96@gmail.com; 01684909863	admin		fav	avg	somewhat	light	g24	g24	none	b	noneed	relationship	gov	d	c	d	f	d	negl	a	newidea	c	med		1000000	10000000	no
e1788	nguyen thi kim ngoc khoe	vn	kiengiang	1996	19	uni	female	ngockhoe2hi@gmail.com; 01683187785	admin	dropped	somewhat	high	high	somewhat	g24	g24	all	a	basic	mgt	relfriend	c	b	b	c	d	negl	a	newidea	c	med	100	10000000	1000000	yes
e1789	ha thi mo	vn	baclieu	1996	19	uni	female	hathimo.1996@gmail.com; 0947381354	admin	dropped	fav	avg	high	light	g24	g24	none	b	noneed	finance	relfriend	c	b	d	c	d	strong	a	newidea	c	high	400	1000000	10000	yes
e1790	ngo thi thien phuong	vn	camau	1994	21	uni	female	0166323321; facebook: thien phuong	hmr	dropped	somewhat	high	high	somewhat	b1224	g24	some	b	good	product	investors	b	a	c	a	d	none	d	newresource	a	med	500	1000	500	yes
e1792	nguyen thi mai xuan	vn	dongthap	1994	21	uni	female	01674020609	pom	notyet	somewhat	avg	somewhat	somewhat	g24	g24	all	b	basic	product	investors	b	b	c	b	b	some	b	newresource	b	med	10	25000	50000	yes
e1793	le vo hoang khang	vn	angiang	1994	21	uni	female	01633266876	pom	dropped	somewhat	low	somewhat	somewhat	b1224	b1224	none	b	noneed	relationship	investors	b	b	b	b	b	some	d	condpol	b	med	10	25000	50000	yes
e1794	nguyen thu thao	vn	baclieu	1994	21	uni	female	01252101404	pom	notyet	somewhat	avg	none	somewhat	b1224	b1224	none	b	basic	product	investors	b	b	b	b	b	some	b	newresource	b	med	10	20000	50000	yes
e1795	nguyen le bao ngoc	vn	binhdinh	1994	21	uni	male	0975028406	salesm	notyet	somewhat	high	somewhat	somewhat	g24	g24	some	b	inprocess	relationship		b	b	d		d	some	a	condpol	c	med	20	30000	50000	no
e1796	bang van thai	vn	kiengiang	1994	21	uni	male	thai201294@gmail.com; 01252101404	admin	dropped	somewhat	low	somewhat	somewhat	b1224	b1224	none	b	basic	product	investors	c	b	b	b	b	some	d	newidea	b	med	10	25000	50000	yes
e1797	huynh khanh lam	vn	kiengiang	1994	21	uni	female	01694211665	pom	dropped	somewhat	avg	somewhat	somewhat	b1224	b1224	none	b	basic	relationship	investors	b	b	b	b	b	some	b	newresource	b	med	10	25000	50000	yes
e1798	hong ngoc	vn	travinh	1994	21	uni	female	01669848748	pom	notyet	somewhat	avg	none	somewhat	b1224	b1224	none	b	basic	product	investors	b	b	b	b	b	some	d	newresource	b	med	10	25000	50000	yes
e1799	ho phuong the ngoc	vn	soctrang	1996	19	uni	female	shiyu.3bie@yahoo.com.vn	admin	notyet		high	high	strong	g24	g24	all	a	good	finance	investors		a	a	c	a	strong	a	never	a	certain		10000	5000	no
e1800	tran thi my nhan	vn	cantho	1994	21	uni	female	ttmnhankg@gmail.com; 01273441165	salesm	running	somewhat	high	high	seft	g24	g24	none	a	good	finance		b	b	a		a	strong	a	condpol	c	high	10	2000	20000	no
e1801	nguyen thi diem xuan	vn	cantho	1993	22	uni	female	diemxuanct@gmail.com; 0949456178	salesm	running	somewhat	avg	somewhat	strong	g24	g24	none	b	good	finance	investors	b	a	a		d	some	a	newresource	b	med	10	1000	20000	no
e1802	bui gia khuong	vn	kiengiang	1996	19	uni	female	n.a	salesm	running	somewhat	high	somewhat	somewhat	b1224	g24	none		good	finance	relfriend	b	c	a	d	e	strong	b	newresource	c	med				no
e1803	do thi thanh nguyen	vn	bentre	1996	19	uni	female	n.a	pom	notyet	somewhat	high	somewhat	somewhat	b1224	g24	none	a	basic	finance	relfriend	b	b	a	d	b	strong	d	newidea	b	med				yes
e1804	vo minh luan	vn	soctrang	1996	19	uni	male	n.a	admin	dropped	somewhat	high	high	strong	g24	g24	some	b	basic	finance	relfriend	b	b	d		d	some	a	condpol	c	low				no
e1806	vo thi ngoc tham	vn	kiengiang	1996	19	uni	female	0916547823	admin	notyet	fav	avg	somewhat	seft	g24	g24	none	b	inprocess	finance	none	c	c	d	d	d	strong	a	newresource	c	med				yes
e1807	duong chan thinh	vn	baclieu	1996	19	uni	male	0939488025	none	dropped	unfav	high	high	somewhat	g24	g24	none	b	inprocess	finance	saving	a	b	d	f	d	some	b	condpol	b	certain	100	1000	10000	yes
e1808	nguyen thanh nhan	vn	kiengiang	1993	22	uni	male	01224002645; facebook: nhan thanh nguyen	admin	dropped	fav	high	high	strong	g24	g24	all	b	good	finance	relfriend	c	b	d	d	d	some	a	condpol	c	med				yes
e1809	tran nguyen ngoc huyen	vn	cantho	1993	22	uni	female	n.a	admin	dropped	somewhat	avg	somewhat	seft	g24	b1224	some	b	inprocess		none	b	b	d		d	some	a		b					no
e1810	dang thi cam truc	vn	cantho	1995	20	uni	female	trucdang132@gmail.com; facebook: ny0	salesm	running	somewhat	high	somewhat	seft	g24	g24	none	b	inprocess			b	b	a		d	strong	b	newresource	c	low	3			no
e1811	dang thi thao quyen	vn	soctrang	1996	19	uni	female	thaoquyen421@gmail.com; 0917512421	admin	dropped	somewhat	low	somewhat	somewhat	g24	g24	none	b	inprocess	others	relfriend	c	b	b	f	d	some	a	condpol	c	med	80	10000	20000	yes
e1812	pham minh hung	vn	cantho	1995	20	uni	male	phamminhhung031095@gmail.com; 0968347608	admin	notyet	fav	high	high	somewhat	g24	g24	all	b	inprocess	others	relfriend	a	a	c	d	d	some	b	condpol	c	med	1000	200000	150000	yes
e1814	pham chi cuong	vn	cantho	1995	20	uni	male	chicuong213@gmail.com; 01693808219	admin	dropped	somewhat	avg	none	somewhat	g24	g24	some	b	inprocess		relfriend	c	c	d		d	negl	a	newidea	c	high	1000	50000	35000	no
e1815	nguyen minh tam	vn	cantho	1995	20	uni	male		none	dropped	somewhat	avg	somewhat	somewhat	g24	g24	all	b	inprocess	relationship	relfriend	c	b	b	d	d	some	a	condpol	b	high	1000	100000	70000	yes
e1816	vo trong huy	vn	cantho	1996	19	uni	male		admin	notyet	unfav	low	none	somewhat	g24	g24	none	b	basic	others	relfriend	d	d	d	f	e	none	d	condpol	c	certain	1			yes
e1817	vu hong nguyen	vn	cantho	1995	20	uni	female	0963822713; facebook: vu hong nguyen	admin	notyet	somewhat	avg	none	seft	g24	g24	none	b	noneed	technical	saving	c	c	d	d	e	some	c	condpol	b	high	50	10000	20000	yes
e1818	phung bich nhi	vn	kiengiang	1996	19	uni	female	phungbichnhi@gmail.com; 01652468815	admin	dropped	somewhat	low	somewhat	somewhat	g24	g24	none	b	inprocess	others	relfriend	c	b	b	f	d	some	a	condpol	c	med		10000	20000	yes
e1819	nguyen thi loi	vn	longan	1996	19	uni	female	01649069805	admin	dropped	somewhat	low	somewhat	somewhat	g24	g24	none	b	inprocess	others	relfriend	c	b	b	f	d	some	a	condpol	c	med		10000	20000	yes
e1820	vo thi hong nhung	vn	cantho	1994	21	uni	female	hongnhungtdu@gmail.com; 0973053371	admin	running	somewhat	high	somewhat	seft	g24	g24	none	b	inprocess	product	saving	c	b	a	a	d	some	a	condpol	c	certain	100	150000	100000	yes
e1821	le thi dieu thao	vn	dongthap	1996	19	uni	female	dieuthao1601@yahoo.com.vn; 01267083301	admin	notyet	somewhat	avg	somewhat	somewhat	g24	g24	some	b	basic	mgt	relfriend	b	b	d	a	d	some	b	newidea	b	med				yes
e1822	nguyen viet trung	vn	camau	1994	21	uni	male	nguyenviettrungqtkd7@gmail.com; 01297121000	admin	notyet	somewhat	low	somewhat	strong	g24	g24	none	b	noneed	finance	relfriend	c	c	a	c	d	strong	b	newidea	c	med				yes
e1823	tran thi anh thu	vn	longan	1996	19	uni	female	n.a	admin	notyet	somewhat	avg	somewhat	seft	g24	g24	none	b	inprocess	finance	relfriend	b	a	c	d	d	some	c	newidea	c	med				yes
e1824	nguyen thi tuyet nhung	vn	longan	1996	19	uni	female	n.a	admin	dropped	somewhat	avg	somewhat	strong	g24	less12	none	b	inprocess	others	relfriend	c	c	b	c	d	strong	b	newidea	b	low				yes
e1825	nguyen duy tan	vn	longan	1996	19	uni	male	n.a	admin	notyet	unfav	high	high	seft	g24	g24	none	b	basic	mgt	relfriend	b	c	d	c	d	strong	a	condpol	c	med				yes
e1826	nguyen le trung linh	vn	longan	1996	19	uni	female	n.a	admin	notyet	unfav	high	high	seft	g24	g24	none	b	basic	mgt	relfriend	b	c	d	c	d	strong	a	condpol	c	med				yes
e1827	phan thi ngoc dieu	vn	dongthap	1996	19	uni	female	dieuphan061996@gmail.com	admin	dropped	somewhat	high	high	somewhat	g24	g24	none	b	inprocess	finance	relfriend	c	b	d	e	d	strong	a	condpol	c	med				yes
e1828	nguyen hoang nhan	vn	camau	1995	20	uni	male	facebook: hoang.nhan	admin	notyet	somewhat	high	somewhat	seft	g24	g24	none	b								d	strong	a	condpol	c	low	1000			no
e1829	nguyen nhan anh	vn	kiengiang	1999	16	uni	male	n.a	admin	dropped		low	high	strong	b1224	less12		a	inprocess	finance	relfriend	a	b	c	a	d	negl	d	newresource	b	certain		10000	20000	no
e1830	dang thi huynh mai	vn	angiang	1995	20	uni	female	n.a	admin	dropped	somewhat	high	high	strong	b1224	less12	all	a	inprocess	finance	relfriend	b	b	c	a		strong	a	newresource	c	med		10000	20000	no
e1831	tran kim ngan	vn	cantho	1994	21	uni	female	n.a	admin	dropped	somewhat	high	high	strong	b1224	less12		a	inprocess	finance	relfriend	b	b	c	a	d	strong	b	newresource	c	med		10000	20000	no
e1832	le tuong duy	vn	baclieu	1994	21	uni	male	letuongduy.tl@gmail.com; 01235115068	hmr	dropped	somewhat	high	high	somewhat	less12	g24	some	b	basic		saving	a	a	d	d	d	strong	a	condpol	c	certain				no
e1833	phan thi thao duyen	vn	travinh	1994	21	uni	female		salesm	notyet	somewhat	avg	somewhat	strong	g24	g24	none	b	basic	finance	relfriend	b	b	a	a			c	newresource	c	med	25	1500	1000	no
e1834	ta minh canh	vn	camau	1995	20	uni	male		hmr	running	somewhat	avg	somewhat	somewhat	less12	less12	all	b	good	finance	investors	a	a	b	a	a	strong	b	never	b	low	100	20000	1000	yes
e1835	nguyen thanh ngan	vn	vinhlong	1994	21	uni	male	ntngantd@gmail.com; 01632821509	salesm	dropped	somewhat	high	somewhat	light	g24	g24	all	b	basic	finance	relfriend	b	a	c	d	d	strong	a	newresource	c	med	250	2000	1000	yes
e1836	quach nganh	vn	soctrang	1996	19	uni	female	01689742200; facebook: quach nganh	admin	dropped	somewhat	high	high	somewhat	g24	g24	none	a	basic	finance	relfriend	b	b	c	d	b	some	b	newresource	c	med	4	10000	600	yes
e1837	phan anh ny	vn	kiengiang	1996	19	uni	female	01678171144; facebook: ca xiu	admin	dropped	somewhat	avg	somewhat	somewhat	g24	g24	none	a	good		relfriend	c	b	c		c	some	a			high	3	28000	10000	no
e1838	nguyen nhu niem	vn	baclieu	1996	19	uni	female	0942339220	admin	running	somewhat	avg	somewhat	somewhat	b1224	b1224	none	b	inprocess	finance	relfriend	c	b	d	e	d	strong	a	condpol	c	med	3	25000	12000	yes
e1839	vo thi bao cham	vn	baclieu	1996	19	uni	female	papypanda996@gmail.com; 0972254337	none	notyet	somewhat	high	somewhat	strong	g24	g24	none	b	inprocess	mgt	investors	b	a	d	d	d	strong	a	newidea	b	med	1000	50000	30000	yes
e1841	tran nhat duy	vn	camau	1996	19	uni	male	dt.lonely@yahoo.com.vn	admin																										no
e1842	bui tuyet phuong	vn	cantho	1996	19	uni	female	n.a	admin	notyet	unfav	avg	somewhat	strong	g24	g24	some	a	noneed		none	c	a	d		e	strong	b	newresource	b	med				no
e1845	huynh minh triet	vn	cantho	1996	19	uni	male	jimmyhuyh@gmail.com; 01225322399		dropped	fav	high	somewhat	seft	b1224	b1224	none	b	basic	finance	relfriend	c	c	d	d	d	strong	a	condpol	c	low	200	5000	10000	no
e1846	nguyen huu canh	vn	vinhlong	1994	21	uni	male	01687203552	admin	notyet	fav	high	none	somewhat	g24	b1224	some	c	inprocess	mgt	saving	a	b	b	a	a	some	b	never	b	med	100	1000	2000	yes
e1847	nguyen trung can	vn	kiengiang	1994	21	uni	male	0979666214	admin	notyet	unfav	avg	somewhat	strong	b1224	b1224	none	b	noneed	technical	relfriend	d				e	some	c	condpol	c	low	80	1000000	1000000	no
e1848	ton vuong lam huy	vn	bentre	1996	19	uni	male	huy.tonvuong@gmail.com; 01678230423	admin	dropped	somewhat	avg	somewhat	strong	g24	g24	some	a	basic	finance	relfriend	b	b	d	c	d	some	a	newresource	c	med	500			yes
e1849	duong phuong thao	vn	cantho	1994	21	uni	female	dpthao2407@gmail.com; 0932884033	salesm	running	unfav	high	somewhat	seft	b1224	g24	some	b	inprocess	finance	relfriend	b	b	a	a	c	strong	a	newidea	c	med	40	5500	17000	yes
e1850	chau nhuan phuoc	vn	soctrang	1994	21	uni	male	n.a	salesm	dropped	unfav	low	somewhat	somewhat	g24	g24	some	b	inprocess	finance	relfriend	b	b	c	a	c	strong	a	newresource	c	med				yes
e1851	vo thi kieu	vn	daklak	1996	19	hs	female	fb: kieu vo	none	notyet	somewhat	high	somewhat	seft	g24	g24	none	b	inprocess	mgt	none	c	b	d	c	d	some	d	newresource	c	med				yes
e1852	dang khac hoang	vn	daklak	1985	30	grad	male	hoangtrandlk@gmail.com; 0905400688	finance	running	fav	high	high		b1224	b1224	all	a	good	finance	investors	b	b	a	a										no
e1853	nguyen dai thong	vn	daklak	1985	30	uni	male	0916544447		running	fav	high	high	somewhat	b1224	g24	all	a	good	finance	investors	a	a	c	a	c	strong	a	condpol	c	certain	200	200000	250000	no
e1854	nguyen thi ly giang	vn	daklak	1999	16	hs	female	01627409240; fb: khanh linh nguyen	salesm	notyet	unfav	low	none	seft	g24	g24	none	b	inprocess	others	relfriend	d	c	d	a	d	some	d	newresource	c	certain	200	200000	50000	yes
e1855	nguyen van tinh	vn	daklak	1988	27	uni	male	0945931646	none	dropped	somewhat	low	somewhat	somewhat	g24	g24	none	b	inprocess	finance	investors	c	c	d	d	b	strong	b	newidea	b	med				yes
e1856	vo van ve	vn	daklak	1990	25	uni	male	01665789003	pom	dropped	unfav	low	none		g24	g24	none	b	basic	relationship	relfriend	c	c	b	b	e	strong	a	condpol	b	med				no
e1859	nguyen thi nhung	vn	daklak	1997	18	hs	female	01662053930; fb: nhung nguyen	none	dropped	somewhat	low	none	seft	g24	g24	none	b	inprocess	others	relfriend	c	c	c	d	d	some								no
e1860	pham thi nhuan	vn	daklak	1967	48	hs	female	n.a	admin		unfav	avg	high	somewhat	g24	g24	none	c	noneed	finance	saving	d	c		f	e	none	d	condpol	c	certain				no
e1861	pham thi dung	vn	daklak	1972	43	uni	female	n.a	admin	dropped	somewhat	avg	high	seft	g24	g24	some	b	inprocess	product	saving	c	c	a	d	d	strong	a	condpol	b	med				yes
e1862	truong thi dinh	vn	daklak	1992	23	uni	female	vtdin92@gmail.com	salesm	running	somewhat	high	somewhat	somewhat	g24	g24	some	b	basic			b	b	a	d	a	strong	a	condpol	b	med	20	10000	1000000	no
e1863	nguyen thi nguyet	vn	daklak	1990	25	uni	female	n.a	admin	running	fav	high	high	seft	g24	g24	all	a	good	relationship	gov	c	b	a	d	d	some	a	condpol						no
e1864	nguyen ba khiem	vn	daklak	1984	31	uni	male	0906505522	finance	running	somewhat	high	high	somewhat	g24	b1224	all	a	basic	finance	relfriend	c	a	c	c	c	strong	a							no
e1865	phan thi hong le	vn	daklak	1950	65	uni	female	phanthihonglekt08@yahoo.com; 01213673561	finance	dropped	somewhat	low	somewhat	somewhat	b1224	b1224	all	b	basic	finance	relfriend	b	b	c	a	b	strong								no
e1866	nguyen thi van	vn	daklak	1972	43	hs	female	0905868715				low	high	light	b1224	less12	some	a	inprocess	finance	investors	c	a	c			some		newresource	c					no
e1867	nong thi thoa	vn	daklak	1989	26	uni	female	n.a	admin	notyet	somewhat	high	high	somewhat	g24	b1224	none	b		product	saving	d	c	c	e	e	some	a	condpol	c	med				no
e1868	nguyen quang lan	vn	daklak	1994	21	hs	male	0964988854; fb: quang lan	salesm	notyet	somewhat	avg	somewhat	light	g24	g24	none	b	basic	others	investors	c	c	c	a	d	some	b	newresource	b	certain	10	10000	100	yes
e1869	ho thi my trang	vn	daklak	1990	25	hs	female	0986872976	finance	dropped	somewhat	avg	somewhat	seft	g24	g24	some	b	noneed	relationship	investors	d	c	d	c	c	none	a	newresource	b	high				yes
e1870	le hong hai	vn	daklak	1973	42	hs	male	vuatoiden@gmail.com; 0915395439	salesm	running	fav	low	none	seft	g24	g24	all	b	good	product	investors	c	b	b	d	a	strong	a	condpol	c	med	10	50000		yes
e1871	nguyen thi phi yen	vn	daklak	1992	23	grad	female	0986999460; fb: lan vien nguyen	finance	notyet	unfav	avg	somewhat	seft	g24	g24	all	b	noneed	relationship	relfriend	c	c	d	e	e	negl	b	condpol	b	certain				yes
e1872	le tan thao	vn	daklak	1996	19	hjs	male	letanthao@gmail.com; 0902866733	hmr	notyet	somewhat	avg	somewhat	somewhat	less12	b1224	all	b	good	finance	investors	b	b	b	b	a	some	d	never	b	certain	1000			yes
e1873	luong the phuong	vn	daklak	1982	33	uni	male	luongthephuongtk@yahoo.com; 0902695948	hmr	running	unfav	high	somewhat	seft	g24	g24	none	a	inprocess	finance	relfriend	a	b	a	f	d	strong	c	condpol	b	med				yes
e1874	nguyen thi le huyen	vn	daklak	1991	24	uni	female	bellabella.nguyen99@gmail.com; 0964916468	pom	dropped	somewhat	avg	high	strong	g24	g24	none	b	inprocess	relationship	relfriend	c	b	b	b	d	strong	a	newresource	b	med	50	10000	5000	yes
e1875	tan thien huu thoi	vn	daknong	1985	30	hs	male	huuthoi@gmail.com; 0968716461	none	dropped	somewhat	low	somewhat	strong	g24	g24	all	b	basic	relationship	investors	a	a	d	b	e	strong	d	newresource	b	high				yes
e1876	le ngoc bao	vn	daklak	1990	25	uni	male	leebao@gmail.com	pom	notyet	somewhat	avg	none	strong	less12	g24	none	a	inprocess	product	relfriend	c	d	b	d	b	strong	a	newidea	b	med		5000		yes
e1877	to kim hanh	vn	daklak	1988	27	uni	female	hanhcoih@yahoo.com; 0973052679	salesm	dropped	somewhat	high	high	seft	g24	b1224	some	b	inprocess	product	relfriend	b	b	b	d	d	some	a	newresource	c	med		1000	3000	yes
e1878	tu minh tam	vn	daklak	1983	32	hs	male	vn011847@gmail.com; 0916130283	pom	running	somewhat	high	somewhat	seft	b1224	g24	all	b	good	relationship	relfriend	b	a	a	c	a	strong	b	condpol	c	high		6000	50000	yes
e1879	nguyen thi thu thuy	vn	daklak	1975	40	uni	female	thuybmtdl99@gmail.com; 01238107479	finance	running	somewhat	high	somewhat	light	less12	b1224	all	b	good	finance	investors	c	b	b	b	b	strong	b	newresource	b	med				yes
e1880	dinh thi ngoc thuy	vn	daklak	1990	25	hs	female	ngocthuy150290@yahoo.com; 0948101416	finance	running	somewhat	high	somewhat	light	g24	g24	all	b	basic	relationship	relfriend	c	b	d	f	d	some	a	condpol	b	med	1	1500	20000	yes
e1881	le thi kim thanh	vn	daklak	1990	25	uni	female	kimthanhlee2303@gmail.com; 0942482525	pom	running	somewhat	avg	high	somewhat	g24	g24	some	b	inprocess	finance	relfriend	b	c	a	a	a	some	b		b	med	1	1000	500	no
e1882	cao thi hoi	vn	daklak	1971	44	uni	female	0985521175			unfav	low	none	light	g24	g24	none	c	noneed	others		b	b	d			some			a					no
e1883	nguyen thi thao	vn	daklak	1995	20	uni	female	0905263382	finance	dropped	somewhat	low	somewhat	somewhat	g24	b1224		b	inprocess	mgt	relfriend	c	b	c	c	d	negl	a	newresource	c	certain				no
e1884	luong xuan tu	vn	daklak	1960	55	hs	male	0905051357	none	dropped	unfav	low	somewhat	light	g24	g24	all	b	basic	finance	none	c	c	d	f	e	none	c	condpol	b	low	2	10000	100000	yes
e1885	nguyen thi thanh truc	vn	daklak	1996	19	uni	female	nththanhtrc@yahoo.com; 0977391741	none	notyet	fav	high	high	seft	g24	g24	none	b	inprocess	others	relfriend	a	a	d	f	d	strong	a	newresource	b	med	10	100	2000	yes
e1886	dang thi my hang	vn	daklak	1996	19	uni	female	tulipvang198@gmail.com; 0913491440	pom	running	somewhat	avg	high	seft	g24	less12	some	a	good	finance	investors	a	a	b	c	a	strong	a	condpol	b	certain				yes
e1887	ta thu ha	vn	hochiminh	1980	35	hs	male	tahtuha80@gmail.com; 0908135225	pom	notyet	fav	low	somewhat	somewhat	g24	g24	none	b	noneed	technical		c	b	b	e	d	some	d	condpol	b	med	20	15000	8000	no
e1888	le cong hiep	vn	daklak	1985	30	hs	male	0932403535	salesm	notyet	somewhat	avg	somewhat	light	b1224	b1224	all	b	good	finance	relfriend	a	b	a	a	d	strong	a	never	b	med				yes
e1889	thai quoc duy	vn	daklak	1989	26	uni	male	quocduy2704@gmail.com; 0906948558	salesm	running	somewhat	avg	none	light	g24	g24	some	b	good	relationship	relfriend	b	b	a		a	strong	a	newidea	b	med	10	50000		no
e1890	tieu thi my le	vn	daklak	1973	42	uni	female	cctbmtll@yahoo.com; 0979240828	finance	dropped	unfav	low	somewhat	seft	g24	g24	none	b	inprocess	finance	relfriend	b	b	b	e	d	some	b	newidea	c	high				yes
e1891	tran thi nhu quynh	vn	daklak	1998	17	hs	female	n.a	none		somewhat	low	none	seft	g24	g24	all	b	basic	others	saving	c	c	d	d	d	some	c	condpol	c	med				no
e1892	phan van kien	vn	nghe an	1983	32	grad	male	kienphan83@gmail.com	pom	running	somewhat	high	somewhat		g24	g24	all	a	basic			b	a	c	c	a	some	a		c	med	10	5000	4000	no
e1893	tran thanh vu	vn	daklak	1990	25	grad	male	thanhvu412@gmail.com; 01234453767	pom	running	somewhat	avg	somewhat	strong	g24	g24	none	b	basic	finance	investors	b	b	c	b	d	negl	c	newresource	c	med				yes
e1894	nong duc anh quynh	vn	daklak	1987	28	uni	male	friendly8708@gmail.com; 0902639848	admin	notyet	somewhat	low	somewhat	somewhat	b1224	b1224	all	b	basic	finance	relfriend	c	b	b	d	b	some	a	newresource	b	med	50	10000	5000	yes
e1895	pham ba tuan	vn	binhduong	1991	24	uni	male	tuanphamdtu@gmail.com; 0937166829	salesm	notyet	somewhat	avg	somewhat	somewhat	g24	g24	some	b	good	product	relfriend	b	b	d	b	b	strong	a	newidea	b	med	200	1000000	1500000	yes
e1896	vo duy khang	vn	hochiminh	1991	24	hs	male	janpro9x@gmail.com; 0975548480	hmr	dropped	unfav	low	somewhat	strong	g24	g24	none	b	inprocess	others	saving	c	c	c	d	d	some	c	newidea	c	high	100	50000		yes
e1897	vo hoang nhan	vn	hochiminh	1992	23	hs	male	vhoangnhan@gmail.com; 01685553775	salesm	dropped	somewhat	low	high	strong	b1224	less12	none	a	basic	finance	investors	a	b	b	a	a	some	b	newidea	c	med				yes
e1898	nguyen ngoc phuong	vn	daklak	1979	36	uni	male	inlenguyenbmt@gmail.com; 0935019555	pom	running	somewhat	low	none	light	g24	b1224	none	b	inprocess	product	relfriend	b	b	a	c	e	some	a	newidea	b	certain	10	36000	10000	yes
e1899	nguyen huu bao ninh	vn	daklak	2001	14	hs	male	n.a	none	notyet	unfav	low	none	seft	g24	g24	none	c	inprocess	finance	relfriend	b	d	d	f	e	none	d	condpol	a	low				yes
e1900	tran nhat huy	vn	daklak	2001	14	hs	male	fb: nagato06x@yahoo.com	none	notyet	somewhat	low	somewhat	light	g24	g24	none	a	basic	relationship	relfriend	b	a	d		b	strong	b	newresource	b	high	8	22500	20000	no
e1901	tran thien loc	vn	daklak	2000	15	hs	male	loctranbmt123@gmail.com; 0169559693		notyet	unfav	high	none	strong	g24		all	b	inprocess	product	saving	b	a	c		c	strong	a	condpol	b	med	2	10000000	2000000	no
e1902	pham thi kim thuy	vn	daklak	1982	33	uni	female		pom	running	somewhat	low	none	seft	b1224	g24	none	b	inprocess	finance	saving	a	a	a	c	a	strong	a	condpol	c	certain	10	4000	10000	yes
e1903	hoang dinh cuong	vn	daklak	1994	21	hjs	male	maiyeuanhemnhe@gmail.com; 0974557353	none	running	somewhat	low	none	seft	g24	g24	none		good		saving			b				a	condpol	c		10			no
e1904	tran thi thuy	vn	daklak	1982	33	uni	female	01656042075; fb: lan thuy	salesm	running	somewhat	avg	high	somewhat	g24	g24	all	b	good	finance	investors	c	b	a	b										no
e1905	tran thi hien	vn	daklak	1978	37	grad	female	0974417639		running	somewhat	low	somewhat	seft	g24	g24	some	a	inprocess	finance	relfriend						some	b	newresource	c	med				no
e1906	tran thi da thao	vn	daklak	1976	39	hs	female	n.a	salesm	running	somewhat	avg	somewhat	somewhat	g24	g24	some	b								a	some	b		b	med				no
e1907	nguyen duc du	vn	daklak	1989	26	hs	male	0919247589		running	somewhat	avg	somewhat	somewhat	g24	b1224	all	a	basic		relfriend	b	a	a		b	some	a	condpol	b	med				no
e1908	nguyen thi phuong loan	vn	daklak	1992	23	hs	female	nguyenphuong@gmail.com	salesm	running	somewhat	avg	none	somewhat	b1224	b1224	none	b	basic	relationship	investors	b	c	b	b	b	some	d	newresource	b	med				yes
e1909	trieu thi anh nguyet	vn	daklak	1989	26	hs	female	anhnguyet28@gmail.com; 0973725310	none	notyet	somewhat	avg	none	somewhat	less12	b1224	none	b	inprocess	relationship	saving	b	b	d		c	strong	b	newidea	c	med	10			no
e1910	nguyen xuan cuong	vn	danang	1990	25	uni	male	fb: rcsicky	finance	dropped	somewhat	avg	somewhat	light	g24	g24	some	b	basic	relationship	relfriend	b	c	d	c	d	some	b	newresource	b	low				yes
e1911	tran tra linh	vn	danang	1989	26	uni	female	trantralinh228@gmail.com	pom	dropped	somewhat	avg	somewhat	somewhat	g24	g24	some	b	inprocess	finance	investors	b	b		f	d	strong	a	newidea	c	med	10000	1000000	2000000	no
e1912	doan thi lien	vn	hanoi	1991	24	uni	female	doanlien68@gmail.com	finance	running	somewhat	avg	somewhat	light	g24	g24	all	a	basic	finance	investors	b	b	c	b		some	a	condpol	c	med	20	0	3000	no
e1913	pham thi thanh thuy	vn	hanoi	1985	30	grad	female	hachi.son2501@gmail.com; 0904025494	finance	dropped		avg	somewhat	somewhat	b1224	b1224	some	b	inprocess	product	relfriend	c	b	d	c	d	strong	a	newresource	b	low				no
e1914	nguyen tien dat	vn	haiphong	1992	23	grad	male	n.a		dropped	somewhat	avg	high	somewhat	b1224	g24	none	b	good	product	gov	b	b	b	e		strong	b	condpol	b	low				no
e1915	nguyen huu de	vn	hochiminh	1965	50	grad	male	denh@iasvn.org; 08-8297650		notyet	unfav	avg	none	somewhat	g24	g24	none	c	noneed	relationship	none	d	c	c	e	e	none	d	condpol	b	certain		100000	80000	no
e1916	le ngoc quy	vn	danang	1990	25	hs	male	01202465996	salesm	dropped	somewhat	high	somewhat	somewhat	g24	g24	some	b	inprocess	finance	relfriend	b	b	c	a	d	some	c	condpol	c	med	200			yes
e1917	tran minh khiet	vn	danang	1955	60	hs	male	0905113559	hmr	dropped	somewhat	avg	somewhat	somewhat	b1224	g24	some	b	basic	product	investors	b	b	c	c	c	some	c	newresource	c	med	50	100000	50000	yes
e1918	ngo xuan huy	vn	danang	1990	25	uni	male	ngoxuanhuy@gmail.com; 0122637582	salesm	notyet	unfav	low	none	light	g24	g24	none	b	noneed	technical	saving		b	c	e	e	negl	b	condpol	b	med	1000000	1000000000	0	no
e1919	hoang phi hong	vn	daklak	1985	30	uni	male	hong.hp.bmt@gmail.com	salesm	running	somewhat	high	high	somewhat	g24	g24	all	a	good	technical	gov	b	b	c	d	a	strong	a	condpol	c	certain	50	100000	200000	yes
e1920	do thi phuong uyen	vn	daklak	1983	32	hs	female	dophuonguyen108@gmail.com; 0913821083	finance	running	somewhat	high	somewhat	seft	g24	g24	some	b	inprocess	relationship	saving	b	a	a	e	a	some	b	newresource	c	med	50	200000	30000	yes
e1921	tran huu tai	vn	daklak	1983	32	uni	male	0965386789	hmr	running	fav	avg	somewhat	light	b1224	b1224	all	b	basic		investors	c	b	b		a	some	b		a	med	10	20000		no
e1922	nguyen kim tuyen	vn	daklak	1985	30	hs	male	alwayinmyheart2009@gmail.com; 0974140744	pom	running	fav	avg	high	somewhat	g24	b1224	none	b	basic	product	relfriend	c	b	b	e	b	none	d	condpol	b	med		40000		yes
e1923	cao duc vinh	vn	daklak	1988	27	hs	male	ducvinh.banking@gmail.com; 0916719495	salesm	dropped	somewhat	high	somewhat	somewhat	g24	g24	some	a	basic	relationship	saving	b	b	a	a	c	some	a	newresource	c	med	10	4000	1000	yes
e1924	cao khac nien	vn	danang	1983	32	uni	female	n.a	finance	dropped	somewhat	avg	none	light	b1224		none	b	basic	finance	saving		b	c	f	c	some	b	newresource	b					no
e1925	tu ngoc long	vn	daklak	1979	36	hs	male	0935361486	pom	dropped	unfav	avg	high	somewhat	g24	b1224	none	a	inprocess	product	relfriend	c	c	c	d	d	strong	a	newidea	c	med	40	20000	5000	yes
e1926	doan anh tuan	vn	daklak	1994	21	uni	male	doananhtuanbsg@yahoo.com; 0945489494	salesm	dropped	somewhat	low	none	somewhat	g24	g24	all	a	basic	mgt	saving	c	b	d	a	e	strong	a	condpol	c	low				yes
e1927	nguyen ngoc huan	vn	daklak	1989	26	uni	male	huan08xdz@gmail.com; 0977268428	none	dropped	somewhat	low	somewhat	light	g24	g24	none	b	inprocess		relfriend	c	c	d	c	d	negl	b	condpol	c	low	20	2000	1000	no
e1929	nguyen thi bich thao	vn	khanhhoa	1991	24	grad	female	0989631891	salesm	dropped	somewhat	low	somewhat	strong	less12	less12	all	b	inprocess	relationship	investors	b	b	b	c	d	some	b	condpol	b	med	50			yes
e1930	tran thi tuyet	vn	daklak	1980	35	hs	female	tuyetanhthu6789@gmail.com		dropped	somewhat	avg	somewhat	strong	less12	g24	all	a	basic	finance	relfriend	c	c	a	a	d	strong	a	newresource	b				10	no
e1931	mai van anh	vn	hanoi	1984	31	uni	female	tanganh07@gmail.com; 0983082328	hmr	dropped	somewhat	low	somewhat	somewhat	g24	g24	some	b	basic	mgt	saving	b	b	c	a	c	some	a	newresource	c	certain	10			yes
e1932	hoang nghia thanh	vn	daklak	1973	42	hs	male	0975379684	pom	dropped	fav	low	none	light	g24	g24	some	a	good	finance	relfriend	c	c	b	c	e	strong	b	condpol	c	high	200			yes
e1933	nguyen tien sy	vn	hochiminh	1976	39	hs	male	nts115@gmail.com; 0989609600	salesm	dropped	somewhat	low	somewhat	somewhat	g24	g24	all	b	basic	finance		b	b	c	b	d	strong	a							no
e1937	le thanh tam	vn	daklak	1970	45	uni	male	0905299269		running	somewhat	avg	high	somewhat	g24	g24	all	a				a	b	b	b	b	some	b	newresource	b					no
e1938	vo sy quyet	vn	daklak	1987	28	uni	male	0935237387	salesm	running	somewhat	avg	high	somewhat	g24	g24	some	b	basic	finance	saving	b	b	a	d	d	strong	a	condpol	c	med				yes
e1939	ta vu duc	vn	daklak	1984	31	grad	male		admin	dropped	somewhat	low	none	somewhat	b1224	b1224	some	b	basic	relationship	saving	c	c	b	e	d	negl	a	newresource	c	low	5	5000	2000	yes
e1940	phan tien dung	vn	daklak	1990	25	uni	male	phantiendungtc@gmail.com; 0905949406		running	somewhat	low	high	somewhat	g24	g24	some	b	good	product	investors	b	c	b	c	b	some	b	newresource	b	med		2000		no
e1941	hoang anh son	vn	daklak	1990	25	grad	male	hoangson.sn@gmail.com	salesm	running	somewhat	low	somewhat	somewhat	g24	g24	all	a	inprocess		relfriend	b	b	a	d	a	strong	a	newresource	c	med	30	50000	10000	no
e1942	truong tuan vu	vn	daklak	1991	24	uni	male	smmanager.kom@gmail.com; 0913779013	hmr	running	somewhat	avg	somewhat	seft	g24	g24	none	a	good	finance	saving	b	b	a	b	d	strong	a	newresource	c	certain	100	100000	2000	yes
e1943	chu thi thuong	vn	daklak	1982	33	uni	female	01684178692	finance	running	somewhat	high	high	seft	b1224	g24	some	a	good	finance	investors	b	c	b	d	a	strong	a	newresource	c	med				yes
e1944	tran van luu	vn	daklak	1987	28	hs	male	n.a	salesm	running	somewhat	avg	somewhat	somewhat	g24	g24		b	basic	product	investors	b	b	b											no
e1945	tran van tung	vn	daklak	1987	28	uni	male	n.a	pom	running	fav	low	somewhat	somewhat	g24	g24	none	b	basic	product	investors	b	b	c	b										no
e1947	nguyen hoai thi	vn	tiengiang	1989	26	hs	male	fb: hoang khanh	salesm	dropped	somewhat	high	somewhat	strong	g24	g24	some	b	basic	finance	investors	b	a	d	c	d	strong	b	newidea	c	low	999	20000	30000	yes
e1948	pham thi hong chuyen	vn	daklak	1990	25	hs	female	hongchuyen9090@gmail.com; 0935167878	salesm	dropped	somewhat	high	high	light	g24	g24	some	a	inprocess	finance	investors	b	b	a	d	d	strong	b	newidea	b	med	100	10000	2000	yes
e1949	tran nguyen thien kim	vn	hochiminh	2007	8	hjs	female	0919812628	finance	dropped	somewhat	low	somewhat	somewhat	b1224	g24	none	b	basic	relationship	saving					b	some	b	newresource	b	med				no
e1950	le nguyen bao ngoc	vn	daklak	1999	16	hs	female	01664199050; fb: bao ngoc	none	notyet	somewhat	avg	somewhat	seft	g24	g24	all	b								e	some	c	condpol	c	high				no
e1951	hoang ngoc tu	vn	thanhhoa	1983	32	uni	male	biovina2009@gmail.com; 0902239266	salesm	dropped	somewhat	avg	high	somewhat	b1224	g24	all	a	basic	finance		b	c	b	b	a	strong	a	newresource	c	med	10			no
e1952	ho nguyen thai dung	vn	daklak	1989	26	hs	male	0967634567		dropped	somewhat	avg	somewhat	somewhat	g24	g24	some	a	good	finance		c	b	b	a	d	some	a	newresource	c	med				no
e1953	phan van viet	vn	daklak	1987	28	hs	male	pvvdldn@gmail.com; 0963219777		notyet	somewhat	low	somewhat	light	g24	g24	all	b	good	product	relfriend	d	d	a	c	d	negl	a	never	a	med	100	5000	2000	no
e1954	to thi huong	vn	daklak	1986	29	hs	female	n.a	hmr	dropped	somewhat	avg	somewhat	strong	b1224	g24	none	b				b	b	c		c	strong	b	newresource	b	med				no
e1955	le thi ngoc trinh	vn	daklak	1993	22	hs	female	lethingoctrinh2107@gmail.com; 0972906164	salesm	dropped	fav	avg	somewhat	light	g24	g24	none	a	inprocess	finance	saving	b	c	b	e	d	some	b	newidea	b	med				yes
e1956	pham van tang	vn	daklak	1965	50	uni	male	01695504905	pom	running	somewhat	low	somewhat	seft	g24	g24	some	a	good	product	saving	b	b	c	c	d	some	a	newidea	b	med	50	10000		yes
e1957	hoang thi minh phuong	vn	daklak	1983	32	hs	female	0989296066	finance	notyet	fav	high	somewhat	seft	less12	less12	some	b	inprocess	finance	gov	b	d	b	a	c	strong	b	newresource	c	med		150		yes
e1961	do thi cao nguyen	vn	daklak	1982	33	uni	female	0915868454; fb: cao nguyen do	admin	dropped	fav	low	somewhat	seft	g24	g24	all	a	inprocess	relationship	saving	c	b	a	d	a	some	b	condpol	c	certain				yes
e1962	le thanh van	vn	daklak	1974	41	grad	male	lethanhvanbumho@gmail.com; 0974164003	salesm	dropped	fav	avg	none	somewhat	b1224	b1224	some	a	good	relationship	relfriend	b	b	b	b	b	strong	b	never	c	certain				yes
e1963	nguyen thuy dung	vn	daklak	1987	28	hs	female	0978721910		running		high	none	strong		less12	all		good	finance	relfriend	d	a	a	a	d	negl	c	newidea	c	low				no
e1964	ho quoc binh	vn	daklak	1988	27	hs	male	0914281515	pom	running	unfav	low	somewhat	light	b1224	less12	some	b	inprocess	finance	relfriend	c	b	a	d										no
e1965	vo thi diem	vn	daklak	1995	20	uni	female	n.a	none	running	somewhat	avg	somewhat	somewhat	g24	g24	some	b	basic	product	relfriend	b	b	c	a	c	some	b	condpol	c	med				yes
e1966	pham ai quoc	vn	hochiminh	1977	38	uni	male	aiquoc007@gmail.com; 0933362657	pom	running	fav	high	high		less12	b1224	all	a				a	a		a	a	strong	a	condpol	a	med				no
e1967	nguyen van kiet	vn	daklak	1993	22	hs	male	0962247025	pom	dropped	unfav	avg		somewhat	b1224	g24	none	b	inprocess	technical	saving	c	b	c	e	c	some	d	newresource	c	med				no
e1968	huynh thi yen linh	vn	daklak	2000	15	hs	female	n.a	none	notyet	somewhat	avg	somewhat	somewhat	g24	g24	none	c	inprocess	finance	relfriend	c	b	d											no
e1969	nhu van cuong	vn	daklak	1986	29	uni	male	nhuvancuong86@gmail.com; 01686068845	salesm	dropped	fav	high	high	somewhat	g24	g24	none	b	inprocess	finance	investors	a	a	c	a	c	strong	a	newresource	c	certain	100	10000	100000	yes
e1970	nguyen kim xuan	vn	daklak	1983	32	hs	male	nguyenkimxuan@gmail.com; 0903518080	pom	dropped	fav	high	high	seft	g24	g24	none	a	good	product	saving	d	a	c	c	d	strong	d	newidea	c	high	50	10	15	yes
e1971	nguyen hai long	vn	daklak	1981	34	grad	male	twinart_gallry@gmail.com; 01677232666	pom	running	fav	avg	somewhat	somewhat	g24	g24	all	b	basic	relationship	investors	c	b	b		b	some	c	newresource	b	high	30	5000	1000	no
e1972	nguyen thanh ly	vn	daklak	1983	32	hs	female	ntly83@gmail.com; 01279240883	admin	running	somewhat	avg	somewhat	somewhat	g24	g24	some	a	basic	relationship	investors	b	b	b	b	c	some	a	newresource	c	med				yes
e1973	nguyen thi thu	vn	daklak	1987	28	uni	female	thunguyen@gmail.com; 01698571683	pom	dropped	unfav	avg	somewhat	somewhat	b1224	g24	none	b	noneed	others	investors	b	b	b	e	e	some	c	newresource	c	certain				yes
e1974	hoang van hong	vn	daklak	1992	23	hs	male	n.a	hmr	running	somewhat	low	high	somewhat	g24	g24	some	a	good	product	investors	b	c	a											no
e1975	le thi lan	vn	daklak	1988	27	uni	female	01649574391	admin	running	somewhat	high	high	somewhat	g24	g24	some	b	inprocess	relationship	investors	b	b	c	a	d	some	a	newresource	c	med				yes
e1976	ly van thanh	vn	daklak	1990	25	hs	male	n.a	salesm	dropped	unfav	low	somewhat	light	g24	g24	none	b	basic		investors	c	b	b	b	c	some	b	condpol	b			1000	1500	no
e1977	nguyen thi tuyet bang	vn	hochiminh	1982	33	uni	female	tuyetbang.ng@postner.samsung.com	hmr	dropped	somewhat	high	somewhat	somewhat	b1224	b1224	some	a	inprocess	finance	saving	b	d	b	e	d	some	b	condpol	c	high	5	5000	10000	yes
e1978	nguyen ngoc man	vn	ninhthuan	1994	21	hs	male	anhchang_ngoc132@yahoo.com; 0925414151	hmr	running	somewhat	low	somewhat	seft	g24	g24	all	b	good	finance	relfriend	b	b	a	a	d	strong	b	newidea	c	med				yes
e1979	nguyen tien hong	vn	daklak	1971	44	hs	male	hongthietke@yahoo.com; 0906664979	salesm	running	fav	low	somewhat	strong	b1224	g24	some	a	basic	mgt	saving	c	b	a	b										no
e1980	nguyen duy thai	vn	daklak	1990	25	grad	male	01298800679		dropped	somewhat	high	high	seft	g24	g24	all	c	inprocess	others	relfriend	b	c	d	f	c	strong	b	newresource	b	certain	50	10000	50000	no
e1981	nguyen son vuong	vn	daklak	1990	25	grad	male	sonvuong666@gmail.com; 0974707848	finance	dropped	somewhat	avg	somewhat	somewhat	b1224	b1224	some	a	basic	relationship	relfriend	b	b	b	e	a	negl	d	newresource	b	med	5	100000		yes
e1982	phan duy phuc	vn	danang	1992	23	uni	male	phucpd.dl.vms3@gmail.com	admin	running	somewhat	avg	somewhat	seft	b1224	b1224	all	b	basic	technical	saving	c	c	c	b	b	some	c	newresource	b	med				yes
e1983	tran van chuyen	vn	daklak	1983	32	hs	male	0989795959	salesm	running	somewhat	low	high	light	b1224	g24	all	a	basic	mgt	relfriend		c	a		c	strong	b	condpol	c	med		10000	10000	no
e1984	phan minh hieu	vn	daklak	1984	31	uni	male	hieubmt170984@yahoo.com; 0915841474		running	somewhat	avg	somewhat	strong	g24	b1224	all	a			relfriend	b	a	b		d	strong	c	newresource	a	med		2000		no
e1985	huang thuyen	vn	gialai	1985	30	uni	male	fb: thuyen huang	admin	running	somewhat	low	somewhat	seft	g24	g24	all	b	good	relationship	relfriend	c	a	a	d		strong	b	newresource						no
e1986	huynh van tin	vn	daklak	1986	29	hs	male	tangomike7926@gmail.com; 0935620820		dropped	somewhat	high	high	light	g24	g24	none	b	inprocess	finance	saving	b	b	b	b	c	strong	a	newresource	c	med	200	20000	15000	no
e1987	tran dinh vinh	vn	daklak	1968	47	hs	male	0976636036		notyet	fav	high	high	strong	g24	g24	all	b	inprocess	relationship	gov	a	b	b	c	d	negl	b	newresource	c	med				no
e1988	thai hoang nguyen	vn	daklak	1979	36	uni	male	thnbmt@gmail.com; 0912347685	pom	notyet	somewhat	low	none	somewhat	g24	g24	none	b	inprocess	relationship	investors	d	b	c	b	c	strong	a	newresource	b	low	10	5000	10000	yes
e1989	nguyen thi thanh nguyen	vn	daklak	1961	54	uni	female	0905213181	admin	dropped	somewhat	high	somewhat	somewhat	less12	less12	none	b	basic	relationship	investors	c	c	b	b	c	some	a	newresource	b	med	20	1000	10000	yes
e1990	le thi trinh	vn	daklak	1988	27	uni	female	0988789260; fb: trinh le	pom	running	fav	high	high	strong	g24	less12	some	b	inprocess	finance	investors	b	a	c	c	d	strong	b	newresource	c	high	10	10000	5000	yes
e1991	phan thanh mai	vn	daklak	1987	28	uni	female	phanthanhmai38@gmail.com; 0944354647	salesm	notyet		high	none	seft	g24	g24	all	b	good	finance	none	c	a	a	d	d	strong	a		c	certain	5	10000	15000	no
e1992	le thi thanh	vn	daklak	1972	43	uni	female	0979291472	none	dropped	unfav	low	somewhat	light	g24	g24	none	b				c	c	b	b	b	some	b	newresource	b	high				no
e1993	dang minh hoang	vn	daklak	1993	22	hs	male	hoang01645074031@gmail.com	hmr	dropped	somewhat	avg	somewhat	somewhat	b1224	b1224	all	b	basic	product	investors	b	b	b	b	b	some	b	newresource	b	med				yes
e1994	le ngoc hung	vn	daklak	1990	25	uni	male	fb: lengochung260690@gmail.com	salesm	dropped	somewhat	avg	somewhat	somewhat	g24	g24	none	b	noneed			b	b	b		b	some			b	med				no
e1995	nguyen van minh	vn	danang	1989	26	uni	male	minh.nv.dl.vms3@gmail.com; 0906479947	pom	dropped	fav	high	high	strong	g24	g24	none	a	good	technical	relfriend	a	a	d	c	d	negl	a	newresource	b	med				yes
e1996	nguyen thi my loc	vn	daklak	1969	46	uni	female	ngmyloc@yahoo.com.vn; 0984828449	none	notyet	unfav	avg	none	somewhat	less12	g24	none	c	noneed	mgt	investors	c	c	c	b	e	none	b	newresource	b	low	50			yes
e1997	trinh thi lan	vn	daklak	1993	22	uni	female	trinhthilan93@gmail.com; 01665698193	none	dropped	unfav	high	somewhat	strong	g24	g24	none	b	inprocess	relationship	investors	c	b	b	d	d	strong	a	condpol	c	certain				yes
e2000	le thi thao nguyen	vn	daklak	1980	35	hjs	female	0972974177	salesm	running	fav			seft	g24	g24	none	b	inprocess	finance	investors	c	c	a		b	negl	a	newresource	b	certain				no
e2001	tran quoc dung	vn	daklak	1986	29	grad	female	quocdung47@gmail.com; 0978883193		dropped	somewhat	avg	somewhat	strong	g24	g24	some	b	basic	relationship	relfriend	b	b	c	c	b	some	c	newidea	b	high	100	10000	5000	no
e2002	nguyen van sang	vn	lamdong	1987	28	uni	male	nguyenvansangks@gmail.com; 0977472257	salesm	dropped	somewhat	avg	somewhat	somewhat	less12	g24	some	a	basic		investors	a	b	a		c	strong	a							no
e2003	nguyen thi thu	vn	daklak	1987	28	uni	female	thu05@gmail.com; 01248332444	salesm	dropped	somewhat	avg	none	somewhat	less12	g24	all	b	good	finance	relfriend	c	b	a	a	b	some	b	newresource	b	certain				yes
[truncated: 1,135 more rows]
