# Supplementary material for: Introduction to Bayesian Mindsponge Framework analytics: An innovative method for social and psychological research
Source: MethodsX. 2022 Aug 5;9:101808. doi: 10.1016/j.mex.2022.101808 (PMC9400117; doi:10.1016/j.mex.2022.101808)
Supplement: Supplementary file 2 [file mmc2.zip]

Archive with 1 entries (1 files):
- Code for exemplary analysis.R
