# Supplementary material for: Introduction to Bayesian Mindsponge Framework analytics: An innovative method for social and psychological research
Source: MethodsX. 2022 Aug 5;9:101808. doi: 10.1016/j.mex.2022.101808 (PMC9400117; doi:10.1016/j.mex.2022.101808)
Supplement: Supplementary file 2 [file mmc2.zip › Code for exemplary analysis.R]

dat <- read.csv("C:/Users/.../2015Ent3071.vn.goc.csv", header = T)

require(dplyr)

dat$TransMind <- 
  case_when(
    dat$X19.msponge %in% c("strong") ~ 4,
    dat$X19.msponge %in% c("some") ~ 3,
    dat$X19.msponge %in% c("negl") ~ 2,
    dat$X19.msponge %in% c("none") ~ 1
  )

dat$ExternalInfor <- 
  case_when(
    dat$X10.failurel %in% c("a") ~ 3,
    dat$X10.failurel %in% c("b") ~ 2,
    dat$X10.failurel %in% c("c") ~ 1
  )

dat$EvaluatedCreativity <- 
  case_when(
    dat$X14.inno %in% c("a") ~ 4,
    dat$X14.inno %in% c("b") ~ 3,
    dat$X14.inno %in% c("c") ~ 2,
    dat$X14.inno %in% c("d") ~ 1
  )


keeps <- c("TransMind", "ExternalInfor", "EvaluatedCreativity")
dat <- dat[keeps]
dat<-na.omit(dat)


# Design the model 1: informative priors
library(bayesvl)

model1 <- bayesvl()
model1 <- bvl_addNode(model1, "EvaluatedCreativity", "norm")
model1 <- bvl_addNode(model1, "ExternalInfor", "norm")
model1 <- bvl_addNode(model1, "TransMind", "norm")

model1 <- bvl_addNode(model1, "ExternalInfor_TransMind", "trans")

model1 <- bvl_addArc(model1, "TransMind", "ExternalInfor_TransMind", "*") 
model1 <- bvl_addArc(model1, "ExternalInfor", "ExternalInfor_TransMind", "*") 

model1 <- bvl_addArc(model1, "ExternalInfor",  "EvaluatedCreativity","slope", 
                    priors = c("b_ExternalInfor_EvaluatedCreativity ~ normal (1,0.5)"))
model1 <- bvl_addArc(model1, "ExternalInfor_TransMind","EvaluatedCreativity","slope", 
                    priors = c("b_ExternalInfor_TransMind_EvaluatedCreativity ~ normal (1,0.5)"))

# To check model's priors
bvl_stanPriors(model1)

# To generate Stan code automatically
model_string <- bvl_model2Stan(model1)
cat(model_string)

# To visualize the constructed model
bvl_bnPlot(model1)

# To fit the model
model1 <- bvl_modelFit(model1, dat, warmup = 2000, iter = 5000, chains = 4)


summary(model1)

# To visualize diagnostic tests
bvl_plotTrace(model1)
bvl_plotGelmans(model1,param=NULL,1,3)
bvl_plotAcfs(model1,param=NULL,1,3)
loo1<-bvl_stanLoo(model1)
plot(loo1)


# To visualize posterior distributions
bvl_plotDensity(model1,c("b_ExternalInfor_EvaluatedCreativity","b_ExternalInfor_TransMind_EvaluatedCreativity"))+theme_bw()
bvl_plotIntervals(model1,c("b_ExternalInfor_EvaluatedCreativity","b_ExternalInfor_TransMind_EvaluatedCreativity"))+theme_bw()
bvl_plotParams(model1,1,3,credMass = 0.90,params = NULL)


# Design the model 1: uninformative priors
library(bayesvl)

model1 <- bayesvl()
model1 <- bvl_addNode(model1, "EvaluatedCreativity", "norm")
model1 <- bvl_addNode(model1, "ExternalInfor", "norm")
model1 <- bvl_addNode(model1, "TransMind", "norm")

model1 <- bvl_addNode(model1, "ExternalInfor_TransMind", "trans")

model1 <- bvl_addArc(model1, "TransMind", "ExternalInfor_TransMind", "*") 
model1 <- bvl_addArc(model1, "ExternalInfor", "ExternalInfor_TransMind", "*") 

model1 <- bvl_addArc(model1, "ExternalInfor",  "EvaluatedCreativity","slope")
model1 <- bvl_addArc(model1, "ExternalInfor_TransMind","EvaluatedCreativity")

# To check model's priors
bvl_stanPriors(model1)

# To generate Stan code automatically
model_string <- bvl_model2Stan(model1)
cat(model_string)

# To visualize the constructed model
bvl_bnPlot(model1)

# To fit the model
model1 <- bvl_modelFit(model1, dat, warmup = 2000, iter = 5000, chains = 4)
